# Supplementary material for: FABP5 Is a Possible Factor for the Maintenance of Functions of Human Non-Pigmented Ciliary Epithelium Cells
Source: Int J Mol Sci. 2024 Aug 27;25(17):9285. doi: 10.3390/ijms25179285 (PMC11394871; doi:10.3390/ijms25179285)
Supplement: Supplementary file 1 [file ijms-25-09285-s001.zip]

Archive with 1 entries (1 files):
- ijms-3103062-supplementary.xlsx
