# Supplementary material for: FABP5 Is a Possible Factor for the Maintenance of Functions of Human Non-Pigmented Ciliary Epithelium Cells
Source: Int J Mol Sci. 2024 Aug 27;25(17):9285. doi: 10.3390/ijms25179285 (PMC11394871; doi:10.3390/ijms25179285)
Supplement: Supplementary file 1 [file ijms-25-09285-s001.zip › ijms-3103062-supplementary.xlsx]

## Sheet: down
GeneID	baseMean	log2FoldChange(B/A)	lfcSE	stat	pvalue	padj	chr	start	end	strand	gene_sym	gene_biotype	Description	EntrezGeneID	Cellular_Component_ID	Cellular_Component_Term	Molecular_Function_ID	Molecular_Function_Term	Biological_Process_ID	Biological_Process_Term	HNPCE_NT1	HNPCE_NT2	HNPCE_NT3	HNPCE_MF6_2	HNPCE_MF6_5	HNPCE_MF6_6
ENSG00000224347	18.8876	-6.66692	1.25894	-5.29565	1.18592e-07	2.05515e-06	chr13	77599755	77606551	-	SCEL-AS1	lncRNA		104355296							30.9966	34.9063	46.4932	0	0.929448	0
ENSG00000163083	4.19503	-5.48851	1.54452	-3.55355	0.000380074	0.00336075	chr2	120346136	120351803	+	INHBB	protein_coding	Inhibins and activins inhibit and activate, respectively, the secretion of follitropin by the pituitary gland. Inhibins/activins are involved in regulating a number of diverse functions such as hypothalamic and pituitary hormone secretion, gonadal hormone secretion, germ cell development and maturation, erythroid differentiation, insulin secretion, nerve cell survival, embryonic axial development…	3625	GO:0071944, GO:0005576, GO:0005615, GO:0048471	cell periphery, extracellular region, extracellular space, perinuclear region of cytoplasm	GO:0005125, GO:0008083, GO:0005179, GO:0046789, GO:0042803	cytokine activity, growth factor activity, hormone activity, host cell surface receptor binding, protein homodimerization activity	GO:0032924, GO:0030154, GO:0032869, GO:0044320, GO:0009267, GO:0006952, GO:0045444, GO:0046882, GO:0032686, GO:0046676, GO:0048599, GO:0001541, GO:2001235, GO:0046881, GO:0060279, GO:0010862, GO:0009611, GO:0060395	activin receptor signaling pathway, cell differentiation, cellular response to insulin stimulus, cellular response to leptin stimulus, cellular response to starvation, defense response, fat cell differentiation, negative regulation of follicle-stimulating hormone secretion, negative regulation of hepatocyte growth factor production, negative regulation of insulin secretion, oocyte development, ov…	15.9172	4.71707	4.53592	0	0	0
ENSG00000287560	3.95038	-5.38047	1.52803	-3.52117	0.000429646	0.00375738	chr10	3042535	3047083	-	LOC124902532	lncRNA		124902532							6.70197	5.66049	11.3398	0	0	0
ENSG00000236452	7.50817	-5.32311	1.37142	-3.88146	0.00010383	0.00104172	chr3	34203244	34268811	+		lncRNA									10.8907	20.7551	12.4738	0	0.929448	0
ENSG00000189057	22.5548	-4.99305	0.868353	-5.75003	8.92303e-09	1.84469e-07	chr11	59107185	59127412	+	FAM111B	protein_coding	This gene encodes a protein with a trypsin-like cysteine/serine peptidase domain in the C-terminus. Mutations in this gene are associated with an autosomal dominant form of hereditary fibrosing poikiloderma (HFP). Affected individuals display mottled pigmentation, telangiectasia, epidermal atrophy, tendon contractures, and progressive pulmonary fibrosis. Alternative splicing results in multiple t…	374393	GO:0000785, GO:0005634	chromatin, nucleus	GO:0005515, GO:0008233	protein binding, peptidase activity	GO:0006260, GO:0006508	DNA replication, proteolysis	22.6191	34.9063	73.7087	0	1.8589	2.23579
ENSG00000142549	3.02803	-4.99194	1.63228	-3.05827	0.00222621	0.0160048	chr19	51311644	51330891	+	IGLON5	protein_coding	IgLON family member 5	402665	GO:0005576	extracellular region					4.18873	3.77366	10.2058	0	0	0
ENSG00000266088	2.30381	-4.6024	1.73544	-2.65201	0.00800152	0.0478214	chr17	40516892	40527002	+	LOC105371773	lncRNA		105371773							4.18873	2.83024	6.80388	0	0	0
ENSG00000265190	4.56249	-4.5706	1.47397	-3.10087	0.00192951	0.0140604	chr10	47460162	47484158	-	ANXA8	protein_coding	Annexin	653145	GO:0005737, GO:0005829, GO:0005886, GO:0012506, GO:0031902, GO:0042383, GO:0062023	cytoplasm, cytosol, plasma membrane, vesicle membrane, late endosome membrane, sarcolemma, collagen-containing extracellular matrix	GO:0005509, GO:0005544	calcium ion binding, calcium-dependent phospholipid binding	GO:0007032, GO:0007032, GO:0007596, GO:0016197, GO:0016197, GO:1900004, GO:1900004, GO:1900138, GO:1900138	endosome organization, endosome organization, blood coagulation, endosomal transport, endosomal transport, negative regulation of serine-type endopeptidase activity, negative regulation of serine-type endopeptidase activity, negative regulation of phospholipase A2 activity, negative regulation of phospholipase A2 activity	5.86422	11.321	9.07184	0	0	1.1179
ENSG00000210195	12.1968	-4.5052	0.991844	-4.54225	5.56579e-06	7.37485e-05	chrMT	15888	15953	+	MT-TT	Mt_tRNA		4576							24.2946	26.4156	19.2777	2.07523	0	1.1179
ENSG00000136155	187.772	-4.44834	0.27475	-16.1905	5.88418e-59	2.20281e-56	chr13	77535674	77645263	+	SCEL	protein_coding	The protein encoded by this gene is a precursor to the cornified envelope of terminally differentiated keratinocytes. This protein localizes to the periphery of cells and may function in the assembly or regulation of proteins in the cornified envelope. Transcript variants encoding different isoforms exist. A transcript variant utilizing an alternative polyA signal has been described in the litera…	8796	GO:0001533, GO:0005737, GO:0005737, GO:0005737, GO:0048471, GO:0070062	cornified envelope, cytoplasm, cytoplasm, cytoplasm, perinuclear region of cytoplasm, extracellular exosome	GO:0005515, GO:0046872	protein binding, metal ion binding	GO:0008544, GO:0008544, GO:0008544, GO:0009612, GO:0009792, GO:0030216, GO:0090263	epidermis development, epidermis development, epidermis development, response to mechanical stimulus, embryo development ending in birth or egg hatching, keratinocyte differentiation, positive regulation of canonical Wnt signaling pathway	396.254	400.008	280.093	21.7899	8.36503	20.1221
ENSG00000065328	36.1674	-4.33443	0.581096	-7.45907	8.71384e-14	3.20043e-12	chr10	13161558	13211110	+	MCM10	protein_coding	The protein encoded by this gene is one of the highly conserved mini-chromosome maintenance proteins (MCM) that are involved in the initiation of eukaryotic genome replication. The hexameric protein complex formed by MCM proteins is a key component of the pre-replication complex (pre-RC) and it may be involved in the formation of replication forks and in the recruitment of other DNA replication r…	55388	GO:0005634, GO:0005634, GO:0005654, GO:0005654, GO:0005730, GO:0043596	nucleus, nucleus, nucleoplasm, nucleoplasm, nucleolus, nuclear replication fork	GO:0003688, GO:0003697, GO:0005515, GO:0019899, GO:0042802, GO:0046872	DNA replication origin binding, single-stranded DNA binding, protein binding, enzyme binding, identical protein binding, metal ion binding	GO:0006270, GO:0006270, GO:0006974, GO:0008283	DNA replication initiation, DNA replication initiation, DNA damage response, cell population proliferation	56.129	62.2654	88.4504	8.30091	1.8589	0
ENSG00000258766	3.65083	-4.22797	1.53983	-2.74574	0.00603754	0.0375949	chr14	80211419	80455469	+	DIO2-AS1	lncRNA		100628307							5.86422	4.71707	10.2058	0	0	1.1179
ENSG00000287270	20.2624	-4.2056	0.73457	-5.72525	1.03279e-08	2.11682e-07	chr13	77569175	77586812	-		lncRNA									43.5628	33.9629	37.4213	1.03761	0	5.58948
ENSG00000136275	6.51913	-4.20123	1.26122	-3.33108	0.000865099	0.00697647	chr7	47795291	47819847	+	PKD1L1-AS1	lncRNA	Predicted to be located in extracellular region. [provided by Alliance of Genome Resources, Apr 2022]	80099	GO:0005576	extracellular region					16.7549	11.321	9.07184	1.03761	0.929448	0
ENSG00000226320	6.14505	-4.06027	1.27442	-3.18598	0.00144265	0.0108696	chr3	33956972	34677247	+	LINC01811	lncRNA		101928114							14.2417	11.321	9.07184	0	0	2.23579
ENSG00000197134	5.76521	-3.9931	1.28574	-3.10569	0.00189835	0.0138695	chr19	22052430	22091480	+	ZNF257	protein_coding	Predicted to enable DNA-binding transcription factor activity, RNA polymerase II-specific and RNA polymerase II cis-regulatory region sequence-specific DNA binding activity. Predicted to be involved in regulation of transcription, DNA-templated. Predicted to be located in nucleus. [provided by Alliance of Genome Resources, Apr 2022]	113835	GO:0005634	nucleus	GO:0000978, GO:0000981, GO:0046872	RNA polymerase II cis-regulatory region sequence-specific DNA binding, DNA-binding transcription factor activity, RNA polymerase II-specific, metal ion binding	GO:0006355, GO:0006357	regulation of DNA-templated transcription, regulation of transcription by RNA polymerase II	8.37746	15.0946	9.07184	0	0.929448	1.1179
ENSG00000251011	45.1674	-3.9645	0.473273	-8.37678	5.43956e-17	2.54929e-15	chr3	133245603	133257207	-	TMEM108-AS1	lncRNA									102.205	93.3981	58.967	4.15046	5.57669	6.70737
ENSG00000121152	78.7309	-3.93915	0.391763	-10.0549	8.73689e-24	6.97873e-22	chr2	96335766	96377091	+	NCAPH	protein_coding	Regulatory subunit of the condensin complex, a complex required for conversion of interphase chromatin into mitotic-like condense chromosomes.	23397	GO:0000796, GO:0005829, GO:0005654	condensin complex, cytosol, nucleoplasm	GO:0003682, GO:0005515	chromatin binding, protein binding	GO:0051301, GO:0007076	cell division, mitotic chromosome condensation	108.069	119.814	215.456	14.5266	5.57669	8.94316
ENSG00000171320	28.269	-3.93659	0.601905	-6.54022	6.14299e-11	1.62585e-09	chr8	27771949	27812640	+	ESCO2	protein_coding	This gene encodes a protein that may have acetyltransferase activity and may be required for the establishment of sister chromatid cohesion during the S phase of mitosis. Mutations in this gene have been associated with Roberts syndrome. [provided by RefSeq, Jul 2008].	157570	GO:0005794, GO:0005654	Golgi apparatus, nucleoplasm	GO:0004468, GO:0005515, GO:0008080, GO:0016407, GO:0046872, GO:0061733	lysine N-acetyltransferase activity, acting on acetyl phosphate as donor, protein binding, N-acetyltransferase activity, acetyltransferase activity, metal ion binding, peptide-lysine-N-acetyltransferase activity	GO:0002244, GO:0006275, GO:0006302, GO:0007059, GO:0007062, GO:0007064, GO:0034421, GO:0071168	hematopoietic progenitor cell differentiation, regulation of DNA replication, double-strand break repair, chromosome segregation, sister chromatid cohesion, mitotic sister chromatid cohesion, post-translational protein acetylation, protein localization to chromatin	43.5628	40.5668	74.8427	2.07523	1.8589	6.70737
ENSG00000129173	5.40475	-3.89401	1.33404	-2.91897	0.00351192	0.0237429	chr11	19224063	19241620	-	E2F8	protein_coding	This gene encodes a member of a family of transcription factors which regulate the expression of genes required for progression through the cell cycle. The encoded protein regulates progression from G1 to S phase by ensuring the nucleus divides at the proper time. Multiple alternatively spliced variants, encoding the same protein, have been identified. [provided by RefSeq, Jan 2012].	79733	GO:0000785, GO:0005654, GO:0005654, GO:0005730, GO:0005829, GO:0090575	chromatin, nucleoplasm, nucleoplasm, nucleolus, cytosol, RNA polymerase II transcription regulator complex	GO:0000978	RNA polymerase II cis-regulatory region sequence-specific DNA binding	GO:0006357	regulation of transcription by RNA polymerase II	16.7549	5.66049	7.93786	2.07523	0	0
ENSG00000184260	5.34507	-3.88129	1.3014	-2.98241	0.00285991	0.019929	chr1	149886918	149887411	+	H2AC20	protein_coding	Core component of nucleosome. Nucleosomes wrap and compact DNA into chromatin, limiting DNA accessibility to the cellular machineries which require DNA as a template. Histones thereby play a central role in transcription regulation, DNA repair, DNA replication and chromosomal stability. DNA accessibility is regulated via a complex set of post-translational modifications of histones, also called h…	8338	GO:0070062, GO:0000786, GO:0005634	extracellular exosome, nucleosome, nucleus	GO:0003677, GO:0046982	DNA binding, protein heterodimerization activity	GO:0006342	chromatin silencing	13.4039	7.54732	9.07184	0	0.929448	1.1179
ENSG00000138347	5.23564	-3.85579	1.32098	-2.91888	0.00351287	0.0237442	chr10	68087897	68212017	+	MYPN	protein_coding	Striated muscle in vertebrates comprises large proteins which must be organized properly to contract efficiently. Z-lines in striated muscle are a sign of this organization, representing the ends of actin thin filaments, titin, nebulin or nebulette and accessory proteins required for structure and function. This gene encodes a protein which interacts with nebulin in skeletal muscle or nebulette i…	84665	GO:0005634, GO:0005654, GO:0005829, GO:0005886, GO:0030018, GO:0030018, GO:0030018, GO:0030424, GO:0031674, GO:0043231	nucleus, nucleoplasm, cytosol, plasma membrane, Z disc, Z disc, Z disc, axon, I band, intracellular membrane-bounded organelle	GO:0003779, GO:0005515, GO:0008092, GO:0017124, GO:0051371, GO:0098632	actin binding, protein binding, cytoskeletal protein binding, SH3 domain binding, muscle alpha-actinin binding, cell-cell adhesion mediator activity	GO:0007156, GO:0007411, GO:0045214, GO:0070593	homophilic cell adhesion via plasma membrane adhesion molecules, axon guidance, sarcomere organization, dendrite self-avoidance	12.5662	12.2644	4.53592	0	0.929448	1.1179
ENSG00000204128	11.8967	-3.67327	0.861715	-4.26274	2.01939e-05	0.000237766	chr2	231037523	231049719	+	C2orf72	protein_coding	Uncharacterized protein C2orf72	257407							16.7549	31.1327	18.1437	3.11284	0	2.23579
ENSG00000173157	7.02841	-3.67073	1.07893	-3.40221	0.000668443	0.00555344	chr12	43353866	43552203	-	ADAMTS20	protein_coding	The protein encoded by this gene is a member of the ADAMTS family of zinc-dependent proteases. The encoded protein has a signal peptide that is cleaved to release the mature peptide, which is secreted and found in the extracellular matrix. This protein may be involved in tissue remodeling. [provided by RefSeq, Sep 2011].	80070	GO:0005576	extracellular region	GO:0046872, GO:0004222	metal ion binding, metalloendopeptidase activity	GO:0006508, GO:0006508, GO:0006915, GO:0007165, GO:0009967, GO:0030198, GO:0030318, GO:0043066, GO:0045636	proteolysis, proteolysis, apoptotic process, signal transduction, positive regulation of signal transduction, extracellular matrix organization, melanocyte differentiation, negative regulation of apoptotic process, positive regulation of melanocyte differentiation	13.4039	13.2078	12.4738	1.03761	0.929448	1.1179
ENSG00000289198	4.47252	-3.57433	1.34912	-2.64937	0.00806418	0.0481125	chr6	113855537	113856879	+		lncRNA									10.8907	4.71707	9.07184	1.03761	0	1.1179
ENSG00000019186	17.1434	-3.51011	0.683912	-5.1324	2.86075e-07	4.6932e-06	chr20	54153446	54173986	-	CYP24A1	protein_coding	A cytochrome P450 monooxygenase with a key role in vitamin D catabolism and calcium homeostasis. Via C24- and C23-oxidation pathways, catalyzes the inactivation of both the vitamin D precursor calcidiol (25-hydroxyvitamin D(3)) and the active hormone calcitriol (1-alpha,25-dihydroxyvitamin D(3)) (PubMed:24893882, PubMed:15574355, PubMed:8679605, PubMed:11012668, PubMed:16617161, PubMed:29461981).…	1591	GO:0005743, GO:0005739, GO:0005654	mitochondrial inner membrane, mitochondrion, nucleoplasm	GO:0062181, GO:0030342, GO:0062180, GO:0008403, GO:0020037, GO:0005506, GO:0070643	1-alpha,25-dihydroxyvitamin D3 23-hydroxylase activity, 1-alpha,25-dihydroxyvitamin D3 24-hydroxylase activity, 25-hydroxycholecalciferol-23-hydroxylase activity, 25-hydroxycholecalciferol-24-hydroxylase activity, heme binding, iron ion binding, vitamin D 25-hydroxylase activity	GO:0010430, GO:0001649, GO:0033280, GO:0042369, GO:0042359, GO:0070561, GO:0006766	fatty acid omega-oxidation, osteoblast differentiation, response to vitamin D, vitamin D catabolic process, vitamin D metabolic process, vitamin D receptor signaling pathway, vitamin metabolic process	31.8343	27.359	35.1534	3.11284	0.929448	4.47158
ENSG00000171848	199.39	-3.49709	0.258707	-13.5176	1.23158e-41	2.51762e-39	chr2	10120698	10211725	+	RRM2	protein_coding	This gene encodes one of two non-identical subunits for ribonucleotide reductase. This reductase catalyzes the formation of deoxyribonucleotides from ribonucleotides. Synthesis of the encoded protein (M2) is regulated in a cell-cycle dependent fashion. Transcription from this gene can initiate from alternative promoters, which results in two isoforms that differ in the lengths of their N-termini.…	6241	GO:0005634, GO:0005829, GO:0005829, GO:0005829, GO:0005971	nucleus, cytosol, cytosol, cytosol, ribonucleoside-diphosphate reductase complex	GO:0004748, GO:0004748, GO:0004748, GO:0005515, GO:0008199, GO:0042803	ribonucleoside-diphosphate reductase activity, thioredoxin disulfide as acceptor, ribonucleoside-diphosphate reductase activity, thioredoxin disulfide as acceptor, ribonucleoside-diphosphate reductase activity, thioredoxin disulfide as acceptor, protein binding, ferric iron binding, protein homodimerization activity	GO:0001824, GO:0009185, GO:0009263, GO:0009263, GO:0009265, GO:0051290, GO:1900087	blastocyst development, ribonucleoside diphosphate metabolic process, deoxyribonucleotide biosynthetic process, deoxyribonucleotide biosynthetic process, 2'-deoxyribonucleotide biosynthetic process, protein heterotetramerization, positive regulation of G1/S transition of mitotic cell cycle	260.539	310.383	528.435	36.3165	31.6012	29.0653
ENSG00000251018	8.24927	-3.48544	1.01443	-3.43585	0.000590695	0.00498487	chr5	163483065	163494058	-	HMMR-AS1	lncRNA									8.37746	12.2644	24.9476	0	2.78834	1.1179
ENSG00000260075	8.31339	-3.46503	1.14758	-3.01942	0.00253262	0.0178646	chr17	46372855	46487141	+	NSFP1	unprocessed_pseudogene	Predicted to be integral component of membrane. [provided by Alliance of Genome Resources, Apr 2022]	474170	GO:0016020	membrane					2.51324	4.71707	38.5553	0	1.8589	2.23579
ENSG00000143847	209.546	-3.42073	0.215968	-15.8391	1.67203e-56	6.04108e-54	chr1	203026491	203078740	+	PPFIA4	protein_coding	PPFIA4, or liprin-alpha-4, belongs to the liprin-alpha gene family. See liprin-alpha-1 (LIP1, or PPFIA1; MIM 611054) for background on liprins.[supplied by OMIM, Mar 2008].	8497	GO:0048786	presynaptic active zone	GO:0005515	protein binding	GO:0050808	synapse organization	435.628	400.951	314.112	32.166	46.4724	27.9474
ENSG00000101057	104.659	-3.40695	0.309579	-11.0051	3.60986e-28	3.76394e-26	chr20	43667019	43716495	+	MYBL2	protein_coding	Transcription factor involved in the regulation of cell survival, proliferation, and differentiation. Transactivates the expression of the CLU gene.	4605	GO:0031523, GO:0005654, GO:0005634	Myb complex, nucleoplasm, nucleus	GO:0001228, GO:0000981, GO:0000978, GO:1990837	DNA-binding transcription activator activity, RNA polymerase II-specific, DNA-binding transcription factor activity, RNA polymerase II-specific, RNA polymerase II cis-regulatory region sequence-specific DNA binding, sequence-specific double-stranded DNA binding	GO:1990830, GO:0000278, GO:0090307, GO:0043525, GO:0045944, GO:0006355	cellular response to leukemia inhibitory factor, mitotic cell cycle, mitotic spindle assembly, positive regulation of neuron apoptotic process, positive regulation of transcription by RNA polymerase II, regulation of transcription, DNA-templated	165.036	146.229	263.083	21.7899	19.5184	12.2969
ENSG00000267774	36.8712	-3.39001	0.45626	-7.42999	1.08607e-13	3.93316e-12	chr18	59696459	59698111	+		lncRNA									63.6687	71.6995	66.9048	5.18807	9.29448	4.47158
ENSG00000100526	32.2351	-3.3471	0.55619	-6.01791	1.76684e-09	4.00725e-08	chr14	54396849	54420218	+	CDKN3	protein_coding	The protein encoded by this gene belongs to the dual specificity protein phosphatase family. It was identified as a cyclin-dependent kinase inhibitor, and has been shown to interact with, and dephosphorylate CDK2 kinase, thus prevent the activation of CDK2 kinase. This gene was reported to be deleted, mutated, or overexpressed in several kinds of cancers. Alternatively spliced transcript variants…	1033	GO:0005829	cytosol	GO:0004725	protein tyrosine phosphatase activity	GO:0000079, GO:0000082, GO:0008285, GO:0016311, GO:0051726	regulation of cyclin-dependent protein serine/threonine kinase activity, G1/S transition of mitotic cell cycle, negative regulation of cell population proliferation, dephosphorylation, regulation of cell cycle	40.2118	33.0195	103.192	4.15046	8.36503	4.47158
ENSG00000105011	67.8817	-3.33715	0.353321	-9.4451	3.55058e-21	2.35734e-19	chr19	14119512	14136613	-	ASF1B	protein_coding	This gene encodes a member of the H3/H4 family of histone chaperone proteins and is similar to the anti-silencing function-1 gene in yeast. The encoded protein is the substrate of the tousled-like kinase family of cell cycle-regulated kinases, and may play a key role in modulating the nucleosome structure of chromatin by ensuring a constant supply of histones at sites of nucleosome assembly. [pro…	55723	GO:0005654	nucleoplasm	GO:0005515, GO:0042393, GO:0140713	protein binding, histone binding, histone chaperone activity	GO:0006333	chromatin assembly or disassembly	119.798	98.1151	153.087	7.2633	16.7301	12.2969
ENSG00000274752	26.7879	-3.22888	0.527675	-6.11906	9.41263e-10	2.22241e-08	chr7	142560423	142560931	+	TRBV12-3	TR_V_gene	Predicted to be involved in cell surface receptor signaling pathway. Predicted to be part of T cell receptor complex. Predicted to be active in plasma membrane. [provided by Alliance of Genome Resources, Apr 2022]	28577	GO:0005886, GO:0005886, GO:0005886, GO:0042101	plasma membrane, plasma membrane, plasma membrane, T cell receptor complex	GO:0042287, GO:0042605	MHC protein binding, peptide antigen binding	GO:0002250, GO:0006955, GO:0007166	adaptive immune response, immune response, cell surface receptor signaling pathway	40.2118	59.4351	45.3592	6.22568	2.78834	6.70737
ENSG00000177181	6.85648	-3.21512	1.03688	-3.10076	0.00193026	0.0140626	chr1	42380792	42424232	+	RIMKLA	protein_coding	Predicted to enable N-acetyl-L-aspartate-L-glutamate ligase activity. Predicted to be involved in glutamine family amino acid metabolic process. Predicted to be located in cytosol. Predicted to be active in cytoplasm. [provided by Alliance of Genome Resources, Apr 2022]	284716	GO:0005737, GO:0005829	cytoplasm, cytosol	GO:0005524	ATP binding	GO:0009064, GO:0036211	glutamine family amino acid metabolic process, protein modification process	17.5927	9.43415	10.2058	0	2.78834	1.1179
ENSG00000186185	74.8654	-3.13665	0.377993	-8.29817	1.05727e-16	4.82401e-15	chr17	44924709	44947773	-	KIF18B	protein_coding	Kinesin-like protein	146909	GO:0005737, GO:0005874	cytoplasm, microtubule	GO:0005524, GO:1990939, GO:0008017	ATP binding, ATP-dependent microtubule motor activity, microtubule binding	GO:0007018	microtubule-based movement	101.367	85.8507	216.59	12.4514	19.5184	13.4147
ENSG00000124875	11.7266	-3.12306	0.817625	-3.81967	0.00013363	0.00131147	chr4	73836640	73849064	+	CXCL6	protein_coding	C-X-C motif chemokine	6372	GO:0005615	extracellular space	GO:0008009	chemokine activity	GO:0006952, GO:0006955	defense response, immune response	8.37746	20.7551	34.0194	3.11284	1.8589	2.23579
ENSG00000232335	6.55556	-3.11389	1.05289	-2.95747	0.00310176	0.0213461	chr1	35739389	35743576	+		lncRNA									15.0794	6.6039	13.6078	3.11284	0.929448	0
ENSG00000011426	565.832	-3.07024	0.277573	-11.061	1.93903e-28	2.07757e-26	chr7	36389821	36453791	+	ANLN	protein_coding	This gene encodes an actin-binding protein that plays a role in cell growth and migration, and in cytokinesis. The encoded protein is thought to regulate actin cytoskeletal dynamics in podocytes, components of the glomerulus. Mutations in this gene are associated with focal segmental glomerulosclerosis 8. Alternative splicing results in multiple transcript variants encoding different isoforms. [p…	54443	GO:0005654, GO:0005826, GO:0005826, GO:0005829, GO:0005938, GO:0015629, GO:0030496, GO:0032059	nucleoplasm, actomyosin contractile ring, actomyosin contractile ring, cytosol, cell cortex, actin cytoskeleton, midbody, bleb	GO:0003779, GO:0045296	actin binding, cadherin binding	GO:0000281, GO:0000281, GO:0000915, GO:0000921, GO:0002244, GO:0007096, GO:0031106, GO:0090521, GO:1904172	mitotic cytokinesis, mitotic cytokinesis, actomyosin contractile ring assembly, septin ring assembly, hematopoietic progenitor cell differentiation, regulation of exit from mitosis, septin ring organization, podocyte cell migration, positive regulation of bleb assembly	832.719	911.339	1290.47	133.852	139.417	87.1959
ENSG00000276672	6.53952	-3.06046	1.03697	-2.95136	0.00316375	0.021715	chr13	33846190	33850825	+		lncRNA									12.5662	13.2078	9.07184	1.03761	0	3.35369
ENSG00000183856	132.098	-3.03011	0.285574	-10.6106	2.66095e-26	2.42466e-24	chr1	156525405	156572604	-	IQGAP3	protein_coding	Enables calmodulin binding activity and myosin VI light chain binding activity. Predicted to be involved in regulation of actin cytoskeleton organization. Predicted to act upstream of or within several processes, including intracellular signal transduction; positive regulation of macromolecule metabolic process; and positive regulation of mammary gland epithelial cell proliferation. Predicted to …	128239	GO:0005829, GO:0005911, GO:0005938, GO:0016328	cytosol, cell-cell junction, cell cortex, lateral plasma membrane	GO:0005096, GO:0005515, GO:0005516, GO:0005516, GO:0031267, GO:0051015, GO:0070856	GTPase activator activity, protein binding, calmodulin binding, calmodulin binding, small GTPase binding, actin filament binding, myosin VI light chain binding	GO:0043087, GO:0007165	regulation of GTPase activity, signal transduction	217.814	155.663	333.39	30.0908	34.3896	21.24
ENSG00000131386	85.6225	-3.02303	0.287468	-10.5161	7.28512e-26	6.46752e-24	chr3	16174680	16231992	+	GALNT15	protein_coding	Predicted to enable polypeptide N-acetylgalactosaminyltransferase activity. Predicted to be involved in O-glycan processing. Located in transport vesicle. [provided by Alliance of Genome Resources, Apr 2022]	117248	GO:0000139, GO:0005794, GO:0030133	Golgi membrane, Golgi apparatus, transport vesicle	GO:0004653, GO:0004653, GO:0005515, GO:0030246, GO:0046872	polypeptide N-acetylgalactosaminyltransferase activity, polypeptide N-acetylgalactosaminyltransferase activity, protein binding, carbohydrate binding, metal ion binding	GO:0006493, GO:0016266	protein O-linked glycosylation, O-glycan processing	150.794	172.645	133.81	20.7523	16.7301	19.0042
ENSG00000148773	372.381	-3.01663	0.346992	-8.69364	3.50995e-18	1.81769e-16	chr10	128096659	128126423	-	MKI67	protein_coding	ome surface (PubMed:27362226). Prevents chromosomes from collapsing into a single chromatin mass by forming a steric and electrostatic charge barrier: the protein has a high net electrical charge and acts as a surfactant, dispersing chromosomes and enabling independent chromosome motility (PubMed:27362226). Binds DNA, with a preference for supercoiled DNA and AT-rich DNA (PubMed:10878551). Does n…	4288	GO:0005694, GO:0016020, GO:0016604, GO:0005730, GO:0005654, GO:0005634	chromosome, membrane, nuclear body, nucleolus, nucleoplasm, nucleus	GO:0005524, GO:0003677, GO:0008022, GO:0003723	ATP binding, DNA binding, protein C-terminus binding, RNA binding	GO:0007049, GO:0008283, GO:1902275, GO:0051983, GO:0007088	cell cycle, cell population proliferation, regulation of chromatin organization, regulation of chromosome segregation, regulation of mitotic nuclear division	513.538	576.426	899.246	77.821	106.886	60.3664
ENSG00000101447	68.1346	-3.01634	0.358658	-8.41007	4.0975e-17	1.94082e-15	chr20	38926312	38953106	+	FAM83D	protein_coding	Enables kinesin binding activity; microtubule binding activity; and protein kinase binding activity. Involved in several processes, including positive regulation of cell cycle G1/S phase transition; protein localization to mitotic spindle; and regulation of intracellular signal transduction. Located in cytosol; intercellular bridge; and mitotic spindle pole. [provided by Alliance of Genome Resour…	81610	GO:0005829, GO:0045171, GO:0015630, GO:0072686	cytosol, intercellular bridge, microtubule cytoskeleton, mitotic spindle	GO:0005515, GO:0008017, GO:0019894, GO:0019901, GO:0019901	protein binding, microtubule binding, kinesin binding, protein kinase binding, protein kinase binding	GO:0001837, GO:0007165, GO:0008283, GO:0016477, GO:0032006, GO:0032006, GO:0042176, GO:0051301, GO:0051310, GO:0070372, GO:0070372, GO:1902480, GO:1902480, GO:1902808, GO:1902808	epithelial to mesenchymal transition, signal transduction, cell population proliferation, cell migration, regulation of TOR signaling, regulation of TOR signaling, regulation of protein catabolic process, cell division, metaphase chromosome alignment, regulation of ERK1 and ERK2 cascade, regulation of ERK1 and ERK2 cascade, protein localization to mitotic spindle, protein localization to mitotic …	92.9898	105.662	165.561	22.8275	13.9417	7.82527
ENSG00000126787	122.204	-3.01443	0.299852	-10.0531	8.90573e-24	7.09536e-22	chr14	55148112	55191608	-	DLGAP5	protein_coding	Predicted to enable microtubule binding activity. Predicted to be involved in several processes, including centrosome localization; kinetochore assembly; and mitotic spindle organization. Located in several cellular components, including centrosome; cytosol; and mitochondrion. [provided by Alliance of Genome Resources, Apr 2022]	9787	GO:0005634, GO:0005634, GO:0005737, GO:0005829, GO:0005829, GO:0031616, GO:0031616, GO:0072686	nucleus, nucleus, cytoplasm, cytosol, cytosol, spindle pole centrosome, spindle pole centrosome, mitotic spindle	GO:0005515, GO:0008017	protein binding, microtubule binding	GO:0023052	signaling	163.36	158.494	331.122	23.8651	30.6718	25.7116
ENSG00000118193	97.3883	-2.99345	0.284741	-10.5129	7.5359e-26	6.6711e-24	chr1	200551497	200620751	-	KIF14	protein_coding	Microtubule motor protein that binds to microtubules with high affinity through each tubulin heterodimer and has an ATPase activity (By similarity). Plays a role in many processes like cell division, cytokinesis and also in cell proliferation and apoptosis (PubMed:24784001, PubMed:16648480). During cytokinesis, targets to central spindle and midbody through its interaction with PRC1 and CIT respe…	9928	GO:0005829, GO:0090543, GO:0005871, GO:0016020, GO:0005874, GO:0030496, GO:0005634, GO:0051233	cytosol, Flemming body, kinesin complex, membrane, microtubule, midbody, nucleus, spindle midzone	GO:0005524, GO:0140603, GO:0008574, GO:0008017, GO:0003777, GO:0030165, GO:0019901, GO:0015631	ATP binding, ATP hydrolysis activity, ATP-dependent microtubule motor activity, plus-end-directed, microtubule binding, microtubule motor activity, PDZ domain binding, protein kinase binding, tubulin binding	GO:0032147, GO:0051301, GO:0021846, GO:0021695, GO:0021685, GO:0021693, GO:0021987, GO:0045184, GO:0021766, GO:0007018, GO:0007080, GO:0043066, GO:0033624, GO:0043524, GO:0021772, GO:0008284, GO:0032467, GO:0043161, GO:0030155, GO:0001558, GO:1903429, GO:0030334, GO:2000045, GO:0010389, GO:0031641, GO:0043523, GO:0032487, GO:0031146, GO:0034446	activation of protein kinase activity, cell division, cell proliferation in forebrain, cerebellar cortex development, cerebellar granular layer structural organization, cerebellar Purkinje cell layer structural organization, cerebral cortex development, establishment of protein localization, hippocampus development, microtubule-based movement, mitotic metaphase plate congression, negative regulat…	146.605	156.607	216.59	17.6394	27.8834	19.0042
ENSG00000248544	6.00719	-2.99024	1.07195	-2.78953	0.00527849	0.0334859	chr5	157375741	157384950	-		lncRNA									18.4304	5.66049	7.93786	1.03761	1.8589	1.1179
ENSG00000082126	110.24	-2.98115	0.252871	-11.7892	4.43721e-32	5.74471e-30	chr2	201644870	201698694	-	MPP4	protein_coding	This gene encodes a member of the membrane-associated guanylate kinase (MAGUK) protein family, with an N-terminal PDZ domain, a central src homology 3 region (SH3), and a C-terminal guanylate kinase-like (GUK) domain. The protein is localized to the outer limiting membrane in the retina, and is thought to function in photoreceptor polarity and the organization of specialized intercellular junctio…	58538	GO:0015629, GO:0005829	actin cytoskeleton, cytosol	GO:0005515	protein binding	GO:0008150, GO:0035418	biological_process, protein localization to synapse	217.814	192.457	176.901	21.7899	27.8834	24.5937
ENSG00000107159	27.0821	-2.94909	0.502614	-5.8675	4.42412e-09	9.51324e-08	chr9	35673928	35681159	+	CA9	protein_coding	Reversible hydration of carbon dioxide.	768	GO:0005730, GO:0005886, GO:0005886, GO:0005886, GO:0016020, GO:0016323, GO:0031528	nucleolus, plasma membrane, plasma membrane, plasma membrane, membrane, basolateral plasma membrane, microvillus membrane	GO:0004089, GO:0008270	carbonate dehydratase activity, zinc ion binding	GO:0001666, GO:0002009, GO:0006730, GO:0009410, GO:0033574, GO:0046903	response to hypoxia, morphogenesis of an epithelium, one-carbon metabolic process, response to xenobiotic stimulus, response to testosterone, secretion	39.374	56.6049	47.6272	6.22568	3.71779	8.94316
ENSG00000214357	7.51831	-2.94317	0.979595	-3.00448	0.00266035	0.0186723	chr5	172641263	172691540	+	NEURL1B	protein_coding	E3 ubiquitin-protein ligase involved in regulation of the Notch pathway through influencing the stability and activity of several Notch ligands.	54492	GO:0015629, GO:0005829, GO:0005769	actin cytoskeleton, cytosol, early endosome	GO:0046872, GO:0061630	metal ion binding, ubiquitin protein ligase activity	GO:0007219, GO:0070086	Notch signaling pathway, ubiquitin-dependent endocytosis	6.70197	9.43415	23.8136	3.11284	0.929448	1.1179
ENSG00000165480	55.5587	-2.93753	0.376773	-7.79656	6.362e-15	2.55731e-13	chr13	21153595	21176552	-	SKA3	protein_coding	This gene encodes a component of the spindle and kinetochore-associated protein complex that regulates microtubule attachment to the kinetochores during mitosis. The encoded protein localizes to the outer kinetechore and may be required for normal chromosome segregation and cell division. Alternative splicing results in multiple transcript variants. [provided by RefSeq, Oct 2009].	221150	GO:0000776, GO:0000776, GO:0000776, GO:0000940, GO:0000940, GO:0005813, GO:0005829, GO:0005876, GO:0005876, GO:0072686	kinetochore, kinetochore, kinetochore, outer kinetochore, outer kinetochore, centrosome, cytosol, spindle microtubule, spindle microtubule, mitotic spindle	GO:0005515, GO:0008017	protein binding, microtubule binding	GO:0000278, GO:0000278, GO:0007059, GO:0007059, GO:0031110, GO:0051301, GO:0051315	mitotic cell cycle, mitotic cell cycle, chromosome segregation, chromosome segregation, regulation of microtubule polymerization or depolymerization, cell division, attachment of mitotic spindle microtubules to kinetochore	92.9898	75.4732	127.006	15.5642	16.7301	5.58948
ENSG00000154839	36.387	-2.88737	0.444263	-6.49925	8.07234e-11	2.11309e-09	chr18	50375040	50394168	+	SKA1	protein_coding	Enables microtubule binding activity. Involved in several processes, including chromosome segregation; mitotic cell cycle; and regulation of microtubule polymerization or depolymerization. Located in spindle microtubule. Part of outer kinetochore. [provided by Alliance of Genome Resources, Apr 2022]	220134	GO:0000776, GO:0000776, GO:0000940, GO:0000940, GO:0005829, GO:0005876, GO:0005876, GO:0015630, GO:0034451, GO:0045171, GO:0072686	kinetochore, kinetochore, outer kinetochore, outer kinetochore, cytosol, spindle microtubule, spindle microtubule, microtubule cytoskeleton, centriolar satellite, intercellular bridge, mitotic spindle	GO:0005515, GO:0008017, GO:0008017	protein binding, microtubule binding, microtubule binding	GO:0000278, GO:0000278, GO:0007059, GO:0007059, GO:0031110, GO:0031110, GO:0051301, GO:0051301, GO:0051315	mitotic cell cycle, mitotic cell cycle, chromosome segregation, chromosome segregation, regulation of microtubule polymerization or depolymerization, regulation of microtubule polymerization or depolymerization, cell division, cell division, attachment of mitotic spindle microtubules to kinetochore	56.129	68.8693	66.9048	12.4514	2.78834	11.179
ENSG00000112984	141.333	-2.88686	0.493168	-5.8537	4.80763e-09	1.02881e-07	chr5	138178719	138187723	+	KIF20A	protein_coding	Enables protein kinase binding activity. Involved in microtubule bundle formation; midbody abscission; and regulation of cytokinesis. Located in several cellular components, including cleavage furrow; intercellular bridge; and midbody. Implicated in restrictive cardiomyopathy. [provided by Alliance of Genome Resources, Apr 2022]	10112	GO:0032154, GO:0005794, GO:0045171, GO:0005874, GO:0005654	cleavage furrow, Golgi apparatus, intercellular bridge, microtubule, nucleoplasm	GO:0005524, GO:1990939, GO:0008017	ATP binding, ATP-dependent microtubule motor activity, microtubule binding	GO:0007018, GO:0000281	microtubule-based movement, mitotic cytokinesis	177.602	166.041	403.697	34.2413	41.8251	24.5937
ENSG00000143476	48.6469	-2.88418	0.379699	-7.59596	3.05516e-14	1.17053e-12	chr1	212035553	212107400	+	DTL	protein_coding	Contributes to ubiquitin-protein transferase activity. Involved in several processes, including protein ubiquitination; regulation of G2/M transition of mitotic cell cycle; and translesion synthesis. Located in centrosome; cytosol; and nuclear lumen. Part of Cul4A-RING E3 ubiquitin ligase complex and Cul4B-RING E3 ubiquitin ligase complex. [provided by Alliance of Genome Resources, Apr 2022]	51514	GO:0005829, GO:0005730, GO:0005654	cytosol, nucleolus, nucleoplasm	GO:0004842, GO:0005515, GO:0030674	ubiquitin-protein transferase activity, protein binding, protein-macromolecule adaptor activity	GO:0000209, GO:0000209, GO:0006260, GO:0006511, GO:0006511, GO:0006511, GO:0006513, GO:0006974, GO:0006974, GO:0007095, GO:0007095, GO:0009411, GO:0010971, GO:0019985, GO:0043161, GO:0045732, GO:0048511, GO:0051726	protein polyubiquitination, protein polyubiquitination, DNA replication, ubiquitin-dependent protein catabolic process, ubiquitin-dependent protein catabolic process, ubiquitin-dependent protein catabolic process, protein monoubiquitination, DNA damage response, DNA damage response, mitotic G2 DNA damage checkpoint signaling, mitotic G2 DNA damage checkpoint signaling, response to UV, positive re…	71.2084	83.9639	102.058	16.6018	10.2239	7.82527
ENSG00000131747	601.622	-2.87701	0.403169	-7.13599	9.60925e-13	3.11344e-11	chr17	40388525	40417896	-	TOP2A	protein_coding	This gene encodes a DNA topoisomerase, an enzyme that controls and alters the topologic states of DNA during transcription. This nuclear enzyme is involved in processes such as chromosome condensation, chromatid separation, and the relief of torsional stress that occurs during DNA transcription and replication. It catalyzes the transient breaking and rejoining of two strands of duplex DNA which a…	7153	GO:0000228, GO:0000775, GO:0000793, GO:0001673, GO:0005634, GO:0005634, GO:0005654, GO:0005654, GO:0005730, GO:0005730, GO:0005737, GO:0005814, GO:0009330, GO:0032991, GO:1990904	nuclear chromosome, chromosome, centromeric region, condensed chromosome, male germ cell nucleus, nucleus, nucleus, nucleoplasm, nucleoplasm, nucleolus, nucleolus, cytoplasm, centriole, DNA topoisomerase type II (double strand cut, ATP-hydrolyzing) complex, protein-containing complex, ribonucleoprotein complex	GO:0000287, GO:0003677, GO:0003682, GO:0003723, GO:0003918, GO:0003918, GO:0005080, GO:0005515, GO:0005524, GO:0008094, GO:0008301, GO:0042803, GO:0043130, GO:0046982	magnesium ion binding, DNA binding, chromatin binding, RNA binding, DNA topoisomerase type II (double strand cut, ATP-hydrolyzing) activity, DNA topoisomerase type II (double strand cut, ATP-hydrolyzing) activity, protein kinase C binding, protein binding, ATP binding, ATP-dependent activity, acting on DNA, DNA binding, bending, protein homodimerization activity, ubiquitin binding, protein hetero…	GO:0000712, GO:0000819, GO:0002244, GO:0006265, GO:0006265, GO:0006266, GO:0006974, GO:0007059, GO:0007143, GO:0030263, GO:0030263, GO:0040016, GO:0042752, GO:0043065, GO:0045870, GO:0045944, GO:0048511, GO:1905463	resolution of meiotic recombination intermediates, sister chromatid segregation, hematopoietic progenitor cell differentiation, DNA topological change, DNA topological change, DNA ligation, DNA damage response, chromosome segregation, female meiotic nuclear division, apoptotic chromosome condensation, apoptotic chromosome condensation, embryonic cleavage, regulation of circadian rhythm, positive …	813.451	825.488	1538.81	147.341	184.031	100.611
ENSG00000112742	74.9164	-2.86253	0.344011	-8.32103	8.72047e-17	4.01426e-15	chr6	80003887	80042527	+	TTK	protein_coding	This gene encodes a dual specificity protein kinase with the ability to phosphorylate tyrosine, serine and threonine. Associated with cell proliferation, this protein is essential for chromosome alignment at the centromere during mitosis and is required for centrosome duplication. It has been found to be a critical mitotic checkpoint protein for accurate segregation of chromosomes during mitosis.…	7272	GO:0000776, GO:0005634, GO:0005737, GO:0005819, GO:0016020	kinetochore, nucleus, cytoplasm, spindle, membrane	GO:0005524, GO:0004712	ATP binding, protein serine/threonine/tyrosine kinase activity	GO:0051304	chromosome separation	101.367	104.719	189.375	25.9403	15.8006	12.2969
ENSG00000137812	108.98	-2.85781	0.266931	-10.7062	9.52136e-27	9.04733e-25	chr15	40594020	40664342	+	KNL1	protein_coding	The protein encoded by this gene is a component of the multiprotein assembly that is required for creation of kinetochore-microtubule attachments and chromosome segregation. The encoded protein functions as a scaffold for proteins that influence the spindle assembly checkpoint during the eukaryotic cell cycle and it interacts with at least five different kinetochore proteins and two checkpoint ki…	57082	GO:0000776, GO:0000776, GO:0001669, GO:0005634, GO:0005634, GO:0005654, GO:0005654, GO:0005829, GO:0016604, GO:0180019	kinetochore, kinetochore, acrosomal vesicle, nucleus, nucleus, nucleoplasm, nucleoplasm, cytosol, nuclear body, Knl1/Spc105 complex	GO:0005515	protein binding	GO:0008608, GO:0051301, GO:0034501	attachment of spindle microtubules to kinetochore, cell division, protein localization to kinetochore	170.9	169.815	234.734	20.7523	35.319	22.3579
ENSG00000135451	66.9222	-2.85304	0.321288	-8.88002	6.68502e-19	3.72253e-17	chr12	49323236	49331731	+	TROAP	protein_coding	Predicted to be involved in cell adhesion. Predicted to be located in cytoplasm. [provided by Alliance of Genome Resources, Apr 2022]	10024	GO:0005737	cytoplasm	GO:0005515	protein binding	GO:0007155	cell adhesion	113.933	100.945	138.346	15.5642	20.4479	12.2969
ENSG00000089685	172.3	-2.84338	0.23807	-11.9435	7.0232e-33	9.74219e-31	chr17	78214186	78225636	+	BIRC5	protein_coding	This gene is a member of the inhibitor of apoptosis (IAP) gene family, which encode negative regulatory proteins that prevent apoptotic cell death. IAP family members usually contain multiple baculovirus IAP repeat (BIR) domains, but this gene encodes proteins with only a single BIR domain. The encoded proteins also lack a C-terminus RING finger domain. Gene expression is high during fetal develo…	332	GO:0000228, GO:0000775, GO:0000776, GO:0005634, GO:0005654, GO:0005737, GO:0005819, GO:0005829, GO:0005829, GO:0005874, GO:0015630, GO:0030496, GO:0032133, GO:1990713	nuclear chromosome, chromosome, centromeric region, kinetochore, nucleus, nucleoplasm, cytoplasm, spindle, cytosol, cytosol, microtubule, microtubule cytoskeleton, midbody, chromosome passenger complex, survivin complex	GO:0004869, GO:0005515, GO:0008017, GO:0019899, GO:0031267, GO:0042802, GO:0046872, GO:0051087	cysteine-type endopeptidase inhibitor activity, protein binding, microtubule binding, enzyme binding, small GTPase binding, identical protein binding, metal ion binding, protein-folding chaperone binding	GO:0000278, GO:0000281, GO:0006468, GO:0006915, GO:0007605, GO:0008284, GO:0031503, GO:0043066, GO:0043066, GO:0045892, GO:0051256, GO:0090267, GO:0090307, GO:1901970, GO:1902425, GO:1903490	mitotic cell cycle, mitotic cytokinesis, protein phosphorylation, apoptotic process, sensory perception of sound, positive regulation of cell population proliferation, protein-containing complex localization, negative regulation of apoptotic process, negative regulation of apoptotic process, negative regulation of DNA-templated transcription, mitotic spindle midzone assembly, positive regulation …	272.267	250.948	385.553	41.5046	56.6963	26.8295
ENSG00000186871	33.3416	-2.83564	0.459479	-6.17143	6.76762e-10	1.61632e-08	chrX	72204657	72239027	-	ERCC6L	protein_coding	This gene encodes a member of the SWItch/Sucrose Non-Fermentable (SWI/SNF2) family of proteins, and contains a SNF2-like ATPase domain and a PICH family domain. One distinguishing feature of this SWI/SNF protein family member is that during interphase, the protein is excluded from the nucleus, and only associates with chromatin after the nuclear envelope has broken down. This protein is a DNA tra…	54821	GO:0000776, GO:0005829, GO:0016020	kinetochore, cytosol, membrane	GO:0005524, GO:0070615	ATP binding, nucleosome-dependent ATPase activity	GO:0006338, GO:0051301	chromatin remodeling, cell division	53.6157	41.5102	80.5126	9.33852	8.36503	6.70737
ENSG00000183287	289.184	-2.83399	0.158392	-17.8922	1.35561e-71	7.94748e-69	chr18	59430939	59697662	-	CCBE1	protein_coding	This gene is thought to function in extracellular matrix remodeling and migration. It is predominantly expressed in the ovary, but down regulated in ovarian cancer cell lines and primary carcinomas, suggesting its role as a tumour suppressor. Mutations in this gene have been associated with Hennekam lymphangiectasia-lymphedema syndrome, a generalized lymphatic dysplasia in humans. [provided by Re…	147372	GO:0005581, GO:0005615, GO:0031012	collagen trimer, extracellular space, extracellular matrix	GO:0005509	calcium ion binding	GO:0001946, GO:0001946, GO:0002040, GO:0003016, GO:0010575, GO:0010595, GO:0010954, GO:0030324, GO:0045766, GO:0048845, GO:1900748, GO:1901492, GO:1904977	lymphangiogenesis, lymphangiogenesis, sprouting angiogenesis, respiratory system process, positive regulation of vascular endothelial growth factor production, positive regulation of endothelial cell migration, positive regulation of protein processing, lung development, positive regulation of angiogenesis, venous blood vessel morphogenesis, positive regulation of vascular endothelial growth fact…	475.002	548.124	498.951	71.5954	74.3558	67.0737
ENSG00000152253	16.5142	-2.83177	0.666509	-4.24867	2.15044e-05	0.000251956	chr2	168834132	168913371	-	SPC25	protein_coding	This gene encodes a protein that may be involved in kinetochore-microtubule interaction and spindle checkpoint activity. [provided by RefSeq, Jul 2008].	57405	GO:0000776, GO:0000776, GO:0005634, GO:0005829, GO:0005829, GO:0031262, GO:0031262, GO:0031262	kinetochore, kinetochore, nucleus, cytosol, cytosol, Ndc80 complex, Ndc80 complex, Ndc80 complex	GO:0005515	protein binding	GO:0007052, GO:0007059, GO:0007059, GO:0007059, GO:0007094, GO:0008608, GO:0051301	mitotic spindle organization, chromosome segregation, chromosome segregation, chromosome segregation, mitotic spindle assembly checkpoint signaling, attachment of spindle microtubules to kinetochore, cell division	23.4569	16.038	47.6272	4.15046	5.57669	2.23579
ENSG00000075218	118.895	-2.82856	0.244759	-11.5565	6.84212e-31	8.43644e-29	chr22	46296870	46330810	+	GTSE1	protein_coding	May be involved in p53-induced cell cycle arrest in G2/M phase by interfering with microtubule rearrangements that are required to enter mitosis. Overexpression delays G2/M phase progression.	51512	GO:0005881, GO:0005829, GO:0016020, GO:0015630, GO:0005654	cytoplasmic microtubule, cytosol, membrane, microtubule cytoskeleton, nucleoplasm	GO:0008017	microtubule binding	GO:0006977, GO:0007017	DNA damage response, signal transduction by p53 class mediator resulting in cell cycle arrest, microtubule-based process	195.195	182.079	248.342	28.0156	30.6718	29.0653
ENSG00000163808	46.6188	-2.82691	0.420242	-6.72687	1.73348e-11	4.91e-10	chr3	44761721	44873376	+	KIF15	protein_coding	Predicted to enable microtubule binding activity and microtubule motor activity. Predicted to be involved in microtubule-based movement. Located in membrane. [provided by Alliance of Genome Resources, Apr 2022]	56992	GO:0005813, GO:0005819, GO:0005829, GO:0005871, GO:0005873, GO:0005874, GO:0016020	centrosome, spindle, cytosol, kinesin complex, plus-end kinesin complex, microtubule, membrane	GO:0003774, GO:0003777, GO:0005515, GO:0005524, GO:0008017, GO:0016887	cytoskeletal motor activity, microtubule motor activity, protein binding, ATP binding, microtubule binding, ATP hydrolysis activity	GO:0000278, GO:0007018	mitotic cell cycle, microtubule-based movement	49.427	83.9639	112.264	14.5266	13.9417	5.58948
ENSG00000168405	22.1298	-2.8227	0.555191	-5.0842	3.69187e-07	5.9253e-06	chr6	25061626	25452263	-	CMAHP	transcribed_unitary_pseudogene									53.6157	27.359	35.1534	6.22568	3.71779	6.70737
ENSG00000257522	6.94667	-2.81976	0.978553	-2.88156	0.00395718	0.0262842	chr14	29210986	29392048	-	LOC102724934	lncRNA		102724934							6.70197	9.43415	20.4116	1.03761	1.8589	2.23579
ENSG00000145934	442.701	-2.81958	0.145706	-19.3511	1.99509e-83	1.56515e-80	chr5	166979029	168264157	+	TENM2	protein_coding	Enables cell adhesion molecule binding activity and signaling receptor binding activity. Involved in several processes, including calcium-mediated signaling using intracellular calcium source; heterophilic cell-cell adhesion via plasma membrane cell adhesion molecules; and retrograde trans-synaptic signaling by trans-synaptic protein complex. Located in cell-cell junction and plasma membrane. [pr…	57451	GO:0042995, GO:0005887	cell projection, integral component of plasma membrane	GO:0005509	calcium ion binding	GO:0007165	signal transduction	785.805	879.262	662.244	108.949	122.687	97.2569
ENSG00000157782	13.4534	-2.79679	0.679986	-4.11301	3.90529e-05	0.000430454	chr12	120640626	120667324	+	CABP1	protein_coding	Calcium binding proteins are an important component of calcium mediated cellular signal transduction. This gene encodes a protein that belongs to a subfamily of calcium binding proteins which share similarity to calmodulin. The protein encoded by this gene regulates the gating of voltage-gated calcium ion channels. This protein inhibits calcium-dependent inactivation and supports calcium-dependen…	9478	GO:0000139, GO:0005615, GO:0005737, GO:0005856, GO:0005886, GO:0005938, GO:0014069, GO:0048471	Golgi membrane, extracellular space, cytoplasm, cytoskeleton, plasma membrane, cell cortex, postsynaptic density, perinuclear region of cytoplasm	GO:0005509	calcium ion binding	GO:0007601, GO:0007601, GO:0042308, GO:0050896	visual perception, visual perception, negative regulation of protein import into nucleus, response to stimulus	25.1324	21.6985	23.8136	2.07523	4.64724	3.35369
ENSG00000276953	46.3836	-2.79102	0.38981	-7.15995	8.07038e-13	2.63683e-11	chr7	142563740	142564245	+	TRBV12-4	TR_V_gene	V region of the variable domain of T cell receptor (TR) beta chain that participates in the antigen recognition (PubMed:24600447). Alpha-beta T cell receptors are antigen specific receptors which are essential to the immune response and are present on the cell surface of T lymphocytes. Recognize peptide-major histocompatibility (MH) (pMH) complexes that are displayed by antigen presenting cells (…	28576	GO:0005886, GO:0042101	plasma membrane, T cell receptor complex			GO:0002250, GO:0007166	adaptive immune response, cell surface receptor signaling pathway	89.6388	90.5678	62.3689	12.4514	6.50613	16.7684
ENSG00000171408	197.862	-2.76674	0.188862	-14.6495	1.35647e-48	3.76323e-46	chr6	135851701	136195574	+	PDE7B	protein_coding	The 3',5'-cyclic nucleotides cAMP and cGMP function as second messengers in a wide variety of signal transduction pathways. 3',5'-cyclic nucleotide phosphodiesterases (PDEs) catalyze the hydrolysis of cAMP and cGMP to the corresponding 5'-monophosphates and provide a mechanism to downregulate cAMP and cGMP signaling. This gene encodes a cAMP-specific phosphodiesterase, a member of the cyclic nucl…	27115	GO:0005634, GO:0005829, GO:0005829, GO:0045202, GO:0048471	nucleus, cytosol, cytosol, synapse, perinuclear region of cytoplasm	GO:0004114, GO:0046872	3',5'-cyclic-nucleotide phosphodiesterase activity, metal ion binding	GO:0007165	signal transduction	320.857	381.14	333.39	57.0688	51.1196	43.5979
ENSG00000066279	210.317	-2.75921	0.228098	-12.0966	1.10117e-33	1.59885e-31	chr1	197084121	197146694	-	ASPM	protein_coding	This gene is the human ortholog of the Drosophila melanogaster 'abnormal spindle' gene (asp), which is essential for normal mitotic spindle function in embryonic neuroblasts. Studies in mouse also suggest a role of this gene in mitotic spindle regulation, with a preferential role in regulating neurogenesis. Mutations in this gene are associated with microcephaly primary type 5. Multiple transcrip…	259266	GO:0005634, GO:0005737, GO:0005813, GO:0016324, GO:0030496, GO:0036449, GO:0072687, GO:0097431	nucleus, cytoplasm, centrosome, apical plasma membrane, midbody, microtubule minus-end, meiotic spindle, mitotic spindle pole	GO:0005516	calmodulin binding	GO:0001764, GO:0002052, GO:0007051, GO:0007283, GO:0008356, GO:0008584, GO:0021873, GO:0021987, GO:0045665, GO:0045769, GO:0048477, GO:0048589, GO:0051445, GO:0051653, GO:0051661, GO:0090263, GO:0090306, GO:0097150	neuron migration, positive regulation of neuroblast proliferation, spindle organization, spermatogenesis, asymmetric cell division, male gonad development, forebrain neuroblast division, cerebral cortex development, negative regulation of neuron differentiation, negative regulation of asymmetric cell division, oogenesis, developmental growth, regulation of meiotic cell cycle, spindle localization…	281.483	328.308	489.879	71.5954	43.684	46.9516
ENSG00000237649	151.287	-2.75732	0.232549	-11.8569	1.98166e-32	2.60907e-30	chr6	33391823	33409896	+	KIFC1	protein_coding	Predicted to enable microtubule binding activity and minus-end-directed microtubule motor activity. Involved in mitotic metaphase plate congression and mitotic spindle assembly. Located in membrane. [provided by Alliance of Genome Resources, Apr 2022]	3833	GO:0005634, GO:0005769, GO:0005813, GO:0005815, GO:0005871, GO:0005874, GO:0016020, GO:0072686	nucleus, early endosome, centrosome, microtubule organizing center, kinesin complex, microtubule, membrane, mitotic spindle	GO:0003777, GO:0003777, GO:0005524, GO:0008017, GO:0016887	microtubule motor activity, microtubule motor activity, ATP binding, microtubule binding, ATP hydrolysis activity	GO:0000070, GO:0007018, GO:0007080, GO:0051301, GO:0090307, GO:0090307	mitotic sister chromatid segregation, microtubule-based movement, mitotic metaphase chromosome alignment, cell division, mitotic spindle assembly, mitotic spindle assembly	245.459	218.872	326.586	49.8055	33.4601	33.5369
ENSG00000115850	6.50436	-2.73464	0.972333	-2.81246	0.00491647	0.0314979	chr2	135787850	135837184	-	LCT	protein_coding	The protein encoded by this gene belongs to the glycosyl hydrolase 1 family of proteins. The encoded preproprotein is proteolytically processed to generate the mature enzyme. This enzyme is integral to the plasma membrane and has both phlorizin hydrolase activity and lactase activity. Mutations in this gene are associated with congenital lactase deficiency. Polymorphisms in this gene are associat…	3938	GO:0005886, GO:0098591	plasma membrane, external side of apical plasma membrane	GO:0004553	hydrolase activity, hydrolyzing O-glycosyl compounds	GO:0005975	carbohydrate metabolic process	7.53971	15.0946	11.3398	2.07523	1.8589	1.1179
ENSG00000090889	92.7836	-2.72734	0.296536	-9.19734	3.66924e-20	2.30139e-18	chrX	70290104	70420886	+	KIF4A	protein_coding	Iron-sulfur (Fe-S) cluster binding motor protein that has a role in chromosome segregation during mitosis (PubMed:29848660). Translocates PRC1 to the plus ends of interdigitating spindle microtubules during the metaphase to anaphase transition, an essential step for the formation of an organized central spindle midzone and midbody and for successful cytokinesis (PubMed:15297875, PubMed:15625105).…	24137	GO:1904115, GO:0005694, GO:0005737, GO:0005829, GO:0016020, GO:0030496, GO:0016363, GO:0005654, GO:0005876	axon cytoplasm, chromosome, cytoplasm, cytosol, membrane, midbody, nuclear matrix, nucleoplasm, spindle microtubule	GO:0005524, GO:1990939, GO:0003677, GO:0051536, GO:0046872, GO:0008017, GO:0003777	ATP binding, ATP-dependent microtubule motor activity, DNA binding, iron-sulfur cluster binding, metal ion binding, microtubule binding, microtubule motor activity	GO:0008089, GO:0000281, GO:0051256, GO:0007052, GO:0006996	anterograde axonal transport, mitotic cytokinesis, mitotic spindle midzone assembly, mitotic spindle organization, organelle organization	139.066	131.135	214.322	19.7147	33.4601	19.0042
ENSG00000123485	100.965	-2.72177	0.294779	-9.23327	2.62503e-20	1.66459e-18	chr2	233833416	233854566	-	HJURP	protein_coding	Enables histone binding activity and identical protein binding activity. Involved in several processes, including CENP-A containing chromatin assembly; regulation of DNA binding activity; and regulation of protein-containing complex assembly. Located in kinetochore; mitochondrion; and nuclear lumen. [provided by Alliance of Genome Resources, Apr 2022]	55355	GO:0000775, GO:0000775, GO:0000776, GO:0005654, GO:0005654, GO:0005730, GO:0005829	chromosome, centromeric region, chromosome, centromeric region, kinetochore, nucleoplasm, nucleoplasm, nucleolus, cytosol	GO:0003677, GO:0005515, GO:0042393, GO:0042393, GO:0042393, GO:0042802	DNA binding, protein binding, histone binding, histone binding, histone binding, identical protein binding	GO:0007059, GO:0034080, GO:0034080, GO:0043254, GO:0051101	chromosome segregation, CENP-A containing chromatin assembly, CENP-A containing chromatin assembly, regulation of protein-containing complex assembly, regulation of DNA binding	138.228	137.739	250.61	30.0908	27.8834	21.24
ENSG00000092853	78.6124	-2.72086	0.323035	-8.42282	3.67531e-17	1.75152e-15	chr1	35720218	35769978	-	CLSPN	protein_coding	The product of this gene is an essential upstream regulator of checkpoint kinase 1 and triggers a checkpoint arrest of the cell cycle in response to replicative stress or DNA damage. The protein is also required for efficient DNA replication during a normal S phase. Multiple transcript variants encoding different isoforms have been found for this gene. [provided by RefSeq, Jun 2010].	63967	GO:0005794, GO:0005654	Golgi apparatus, nucleoplasm	GO:0000217, GO:0005515, GO:0010997, GO:0010997	DNA secondary structure binding, protein binding, anaphase-promoting complex binding, anaphase-promoting complex binding	GO:0000076, GO:0000076, GO:0000077, GO:0006281, GO:0007095, GO:0007095, GO:0018105, GO:0032147, GO:0032147, GO:0033314, GO:0033314	DNA replication checkpoint signaling, DNA replication checkpoint signaling, DNA damage checkpoint signaling, DNA repair, mitotic G2 DNA damage checkpoint signaling, mitotic G2 DNA damage checkpoint signaling, peptidyl-serine phosphorylation, activation of protein kinase activity, activation of protein kinase activity, mitotic DNA replication checkpoint signaling, mitotic DNA replication checkpoin…	99.6917	118.87	191.643	18.677	26.0245	16.7684
ENSG00000211895	9.06018	-2.72067	0.817271	-3.32897	0.000871676	0.00702041	chr14	105703995	105708665	-	IGHA1	IG_C_gene	Contributes to immunoglobulin receptor binding activity. Involved in antibacterial humoral response; glomerular filtration; and positive regulation of respiratory burst. Located in extracellular space. Part of monomeric IgA immunoglobulin complex and secretory dimeric IgA immunoglobulin complex. [provided by Alliance of Genome Resources, Apr 2022]	3493	GO:0005576, GO:0005615, GO:0005615, GO:0005615, GO:0005886, GO:0042571, GO:0070062, GO:0071735, GO:0071745, GO:0071748, GO:0071751, GO:0071752, GO:0072562	extracellular region, extracellular space, extracellular space, extracellular space, plasma membrane, immunoglobulin complex, circulating, extracellular exosome, IgG immunoglobulin complex, IgA immunoglobulin complex, monomeric IgA immunoglobulin complex, secretory IgA immunoglobulin complex, secretory dimeric IgA immunoglobulin complex, blood microparticle	GO:0003823, GO:0003823, GO:0034987	antigen binding, antigen binding, immunoglobulin receptor binding	GO:0002250, GO:0003094, GO:0006955, GO:0006958, GO:0019731, GO:0019731, GO:0050853, GO:0060267	adaptive immune response, glomerular filtration, immune response, complement activation, classical pathway, antibacterial humoral response, antibacterial humoral response, B cell receptor signaling pathway, positive regulation of respiratory burst	16.7549	17.9249	12.4738	3.11284	1.8589	2.23579
ENSG00000168078	72.1498	-2.72051	0.352028	-7.72812	1.09146e-14	4.29833e-13	chr8	27809624	27838082	-	PBK	protein_coding					GO:0005524, GO:0004672	ATP binding, protein kinase activity			98.0162	86.7942	191.643	18.677	23.2362	14.5326
ENSG00000183783	55.7237	-2.71006	0.347889	-7.79001	6.70026e-15	2.67597e-13	chr4	44173903	44448809	-	KCTD8	protein_coding	Predicted to be involved in regulation of G protein-coupled receptor signaling pathway. Predicted to be located in cell projection; postsynaptic membrane; and presynaptic membrane. Predicted to be integral component of membrane. Predicted to be part of receptor complex. [provided by Alliance of Genome Resources, Apr 2022]	386617	GO:0016021	integral component of membrane	GO:0005515	protein binding	GO:0008277, GO:0051260	regulation of G protein-coupled receptor signaling pathway, protein homooligomerization	109.745	86.7942	92.9863	10.3761	12.0828	22.3579
ENSG00000170312	117.327	-2.70247	0.26498	-10.1988	2.00788e-24	1.65049e-22	chr10	60778331	60794852	+	CDK1	protein_coding	The protein encoded by this gene is a member of the Ser/Thr protein kinase family. This protein is a catalytic subunit of the highly conserved protein kinase complex known as M-phase promoting factor (MPF), which is essential for G2/M phase transitions of eukaryotic cell cycle. Mitotic cyclins stably associate with this protein and function as regulatory subunits. The kinase activity of this prot…	983	GO:0005829, GO:0005654	cytosol, nucleoplasm	GO:0005524, GO:0004674	ATP binding, protein serine/threonine kinase activity	GO:0051301	cell division	170.9	167.928	272.155	30.0908	37.1779	25.7116
ENSG00000196584	32.698	-2.68916	0.470256	-5.71849	1.07473e-08	2.19565e-07	chr7	152644776	152676193	-	XRCC2	protein_coding	Involved in the homologous recombination repair (HRR) pathway of double-stranded DNA, thought to repair chromosomal fragmentation, translocations and deletions. Part of the Rad21 paralog protein complex BCDX2 which acts in the BRCA1-BRCA2-dependent HR pathway. Upon DNA damage, BCDX2 acts downstream of BRCA2 recruitment and upstream of RAD51 recruitment. BCDX2 binds predominantly to the intersecti…	7516	GO:0005813, GO:0005737, GO:0043231, GO:0005654, GO:0033063, GO:0005657	centrosome, cytoplasm, intracellular membrane-bounded organelle, nucleoplasm, Rad51B-Rad51C-Rad51D-XRCC2 complex, replication fork	GO:0005524, GO:0008094, GO:0003677	ATP binding, ATPase, acting on DNA, DNA binding	GO:0007098, GO:0006281, GO:0000724, GO:0001701, GO:0051321, GO:0000278, GO:0035264, GO:0043524, GO:0050769, GO:2000269, GO:0010332, GO:0010165, GO:0001756, GO:0042148	centrosome cycle, DNA repair, double-strand break repair via homologous recombination, in utero embryonic development, meiotic cell cycle, mitotic cell cycle, multicellular organism growth, negative regulation of neuron apoptotic process, positive regulation of neurogenesis, regulation of fibroblast apoptotic process, response to gamma radiation, response to X-ray, somitogenesis, strand invasion	51.1025	38.68	80.5126	9.33852	12.0828	4.47158
ENSG00000175063	115.333	-2.68612	0.260588	-10.3079	6.4903e-25	5.46522e-23	chr20	45812576	45816957	+	UBE2C	protein_coding	The modification of proteins with ubiquitin is an important cellular mechanism for targeting abnormal or short-lived proteins for degradation. Ubiquitination involves at least three classes of enzymes: ubiquitin-activating enzymes, ubiquitin-conjugating enzymes, and ubiquitin-protein ligases. This gene encodes a member of the E2 ubiquitin-conjugating enzyme family. The encoded protein is required…	11065	GO:0000151, GO:0005634, GO:0005654, GO:0005680, GO:0005829, GO:0005829, GO:0005886	ubiquitin ligase complex, nucleus, nucleoplasm, anaphase-promoting complex, cytosol, cytosol, plasma membrane	GO:0004842, GO:0004842, GO:0005515, GO:0005524, GO:0044389, GO:0061630, GO:0061631, GO:0061631	ubiquitin-protein transferase activity, ubiquitin-protein transferase activity, protein binding, ATP binding, ubiquitin-like protein ligase binding, ubiquitin protein ligase activity, ubiquitin conjugating enzyme activity, ubiquitin conjugating enzyme activity	GO:0000209, GO:0006511, GO:0010458, GO:0010994, GO:0016567, GO:0030071, GO:0031145, GO:0031145, GO:0031145, GO:0031536, GO:0045842, GO:0051301, GO:0070936, GO:0070979, GO:1904668	protein polyubiquitination, ubiquitin-dependent protein catabolic process, exit from mitosis, free ubiquitin chain polymerization, protein ubiquitination, regulation of mitotic metaphase/anaphase transition, anaphase-promoting complex-dependent catabolic process, anaphase-promoting complex-dependent catabolic process, anaphase-promoting complex-dependent catabolic process, positive regulation of …	165.036	173.588	260.815	25.9403	35.319	31.3011
ENSG00000024526	89.4456	-2.66793	0.317219	-8.41037	4.08716e-17	1.93887e-15	chr1	68474152	68497221	-	DEPDC1	protein_coding	Predicted to enable GTPase activator activity. Involved in negative regulation of transcription, DNA-templated. Located in nucleus. Part of transcription repressor complex. [provided by Alliance of Genome Resources, Apr 2022]	55635	GO:0005634, GO:0005634, GO:0017053, GO:0017053	nucleus, nucleus, transcription repressor complex, transcription repressor complex	GO:0005096, GO:0005515	GTPase activator activity, protein binding	GO:0035556, GO:0045892	intracellular signal transduction, negative regulation of DNA-templated transcription	122.311	118.87	223.394	20.7523	33.4601	17.8863
ENSG00000283537	6.34331	-2.66685	0.968139	-2.75462	0.00587606	0.0367366	chr7	143620943	143645675	+		transcribed_unprocessed_pseudogene									9.2152	12.2644	11.3398	2.07523	0.929448	2.23579
ENSG00000179750	17.6271	-2.66148	0.631122	-4.21707	2.47501e-05	0.000286526	chr22	38982347	38992804	+	APOBEC3B	protein_coding	This gene is a member of the cytidine deaminase gene family. It is one of seven related genes or pseudogenes found in a cluster, thought to result from gene duplication, on chromosome 22. Members of the cluster encode proteins that are structurally and functionally related to the C to U RNA-editing cytidine deaminase APOBEC1. It is thought that the proteins may be RNA editing enzymes and have rol…	9582	GO:0005654	nucleoplasm	GO:0016787, GO:0008270	hydrolase activity, zinc ion binding	GO:0009972, GO:0010526, GO:0016554, GO:0044355, GO:0045087, GO:0045869, GO:0051607, GO:0051607, GO:0070383, GO:0080111	cytidine deamination, retrotransposon silencing, cytidine to uridine editing, clearance of foreign intracellular DNA, innate immune response, negative regulation of single stranded viral RNA replication via double stranded DNA intermediate, defense response to virus, defense response to virus, DNA cytosine deamination, DNA demethylation	20.9436	21.6985	48.7611	2.07523	5.57669	6.70737
ENSG00000276289	7.66388	-2.65138	0.916245	-2.89375	0.00380671	0.0254152	chr21	7816677	7829632	-	KCNE1B	artifact		102723475	GO:0016324, GO:0016021, GO:0045121	apical plasma membrane, integral component of membrane, membrane raft	GO:0005249	voltage-gated potassium channel activity			15.0794	14.1512	10.2058	2.07523	0	4.47158
ENSG00000181652	18.8199	-2.64817	0.602786	-4.39322	1.11682e-05	0.000138697	chr7	151012209	151024499	-	ATG9B	protein_coding	Phospholipid scramblase involved in autophagy by mediating autophagosomal membrane expansion. Cycles between the preautophagosomal structure/phagophore assembly site (PAS) and the cytoplasmic vesicle pool and supplies membrane for the growing autophagosome. Lipid scramblase activity plays a key role in preautophagosomal structure/phagophore assembly by distributing the phospholipids that arrive t…	285973	GO:0005776, GO:0000421, GO:0031410, GO:0016021, GO:0000407	autophagosome, autophagosome membrane, cytoplasmic vesicle, integral component of membrane, phagophore assembly site	GO:0017128	phospholipid scramblase activity	GO:0000045, GO:0000422, GO:0044805, GO:0034497	autophagosome assembly, autophagy of mitochondrion, late nucleophagy, protein localization to phagophore assembly site	47.7515	25.4722	23.8136	4.15046	2.78834	8.94316
ENSG00000117115	80.9239	-2.63771	0.290229	-9.08838	1.00529e-19	6.07712e-18	chr1	17066761	17119451	-	PADI2	protein_coding	Catalyzes the deimination of arginine residues of proteins.	11240	GO:0035578, GO:0005737, GO:0005829, GO:0070062, GO:0005576, GO:0005634, GO:0035327	azurophil granule lumen, cytoplasm, cytosol, extracellular exosome, extracellular region, nucleus, transcriptionally active chromatin	GO:0005509, GO:0030331, GO:0042803, GO:0004668	calcium ion binding, estrogen receptor binding, protein homodimerization activity, protein-arginine deiminase activity	GO:1990830, GO:0048096, GO:0036414, GO:0036413, GO:0030520, GO:0070100, GO:1901624, GO:0018101, GO:0010848, GO:0021762	cellular response to leukemia inhibitory factor, chromatin-mediated maintenance of transcription, histone citrullination, histone H3-R26 citrullination, intracellular estrogen receptor signaling pathway, negative regulation of chemokine-mediated signaling pathway, negative regulation of lymphocyte chemotaxis, protein citrullination, regulation of chromatin disassembly, substantia nigra development	129.851	147.173	140.614	17.6394	16.7301	33.5369
ENSG00000138180	150.883	-2.63154	0.252667	-10.415	2.11715e-25	1.84269e-23	chr10	93496612	93529092	+	CEP55	protein_coding	Enables identical protein binding activity. Involved in cranial skeletal system development; establishment of protein localization; and midbody abscission. Acts upstream of or within mitotic cytokinesis. Located in Flemming body; centriolar satellite; and plasma membrane. Implicated in multinucleated neurons, anhydramnios, renal dysplasia, cerebellar hypoplasia and hydranencephaly. [provided by A…	55165	GO:0005737	cytoplasm	GO:0005515, GO:0042802	protein binding, identical protein binding	GO:0000281, GO:0014066	mitotic cytokinesis, regulation of phosphatidylinositol 3-kinase signaling	213.625	218.872	348.132	48.7679	50.1902	25.7116
ENSG00000169607	109.365	-2.62535	0.315673	-8.31668	9.04603e-17	4.15182e-15	chr2	112736349	112764664	-	CKAP2L	protein_coding	The protein encoded by this gene is thought to be a mitotic spindle protein important to neural stem or progenitor cells. Mutations in this gene have been associated with spindle organization defects, including mitotic spindle defects, lagging chromosomes, and chromatin bridges. There is evidence that mutations in this gene are associated with Filippi syndrome, characterized by growth defects, mi…	150468	GO:0000922, GO:0005813, GO:0005813, GO:0005829, GO:0005829, GO:0015630, GO:0072686, GO:0072686	spindle pole, centrosome, centrosome, cytosol, cytosol, microtubule cytoskeleton, mitotic spindle, mitotic spindle					138.228	150.946	276.691	28.0156	45.5429	16.7684
ENSG00000169679	148.872	-2.62095	0.23155	-11.3191	1.055e-29	1.2417e-27	chr2	110637528	110678063	-	BUB1	protein_coding	This gene encodes a serine/threonine-protein kinase that play a central role in mitosis. The encoded protein functions in part by phosphorylating members of the mitotic checkpoint complex and activating the spindle checkpoint. This protein also plays a role in inhibiting the activation of the anaphase promoting complex/cyclosome. This protein may also function in the DNA damage response. Mutation…	699	GO:0000776, GO:0000776, GO:0000940, GO:0005634, GO:0005654, GO:0005829, GO:0005829, GO:0016020, GO:0043231	kinetochore, kinetochore, outer kinetochore, nucleus, nucleoplasm, cytosol, cytosol, membrane, intracellular membrane-bounded organelle	GO:0004672, GO:0004672, GO:0004672, GO:0004674, GO:0005515, GO:0005524, GO:0106310, GO:0140995	protein kinase activity, protein kinase activity, protein kinase activity, protein serine/threonine kinase activity, protein binding, ATP binding, protein serine kinase activity, histone H2A kinase activity	GO:0007094	mitotic spindle assembly checkpoint signaling	201.897	241.514	325.452	45.655	41.8251	36.8906
ENSG00000156970	142.382	-2.60943	0.260746	-10.0076	1.41193e-23	1.10787e-21	chr15	40161023	40221123	+	BUB1B	protein_coding	This gene encodes a kinase involved in spindle checkpoint function. The protein has been localized to the kinetochore and plays a role in the inhibition of the anaphase-promoting complex/cyclosome (APC/C), delaying the onset of anaphase and ensuring proper chromosome segregation. Impaired spindle checkpoint function has been found in many forms of cancer. [provided by RefSeq, Jul 2008].	701	GO:0000776, GO:0000776, GO:0000776, GO:0000940, GO:0005634, GO:0005680, GO:0005737, GO:0005813, GO:0005819, GO:0005829, GO:0005829, GO:0033597, GO:0048471	kinetochore, kinetochore, kinetochore, outer kinetochore, nucleus, anaphase-promoting complex, cytoplasm, centrosome, spindle, cytosol, cytosol, mitotic checkpoint complex, perinuclear region of cytoplasm	GO:0004672, GO:0004672, GO:0004674, GO:0005515, GO:0005524, GO:0106310	protein kinase activity, protein kinase activity, protein serine/threonine kinase activity, protein binding, ATP binding, protein serine kinase activity	GO:0007094	mitotic spindle assembly checkpoint signaling	180.115	206.608	348.132	39.4293	46.4724	33.5369
ENSG00000247095	149.588	-2.60254	0.217569	-11.9619	5.62383e-33	7.87133e-31	chr11	565657	568457	-	MIR210HG	lncRNA		100506211							282.32	280.194	207.518	41.5046	39.0368	46.9516
ENSG00000286034	34.8841	-2.59783	0.459921	-5.64842	1.61925e-08	3.22521e-07	chr8	128323131	128388636	+		lncRNA									78.7481	57.5483	43.0912	3.11284	11.1534	15.6505
ENSG00000285948	68.0945	-2.59739	0.359999	-7.215	5.39332e-13	1.80267e-11	chr15	32624106	32641615	-		lncRNA									72.0461	133.965	145.149	28.0156	20.4479	8.94316
ENSG00000251320	8.37926	-2.59716	0.842401	-3.08304	0.00204896	0.0148543	chr5	147887112	147887704	+		lncRNA									10.8907	19.8117	12.4738	2.07523	2.78834	2.23579
ENSG00000179776	74.4633	-2.59697	0.297706	-8.72329	2.70232e-18	1.41835e-16	chr16	66366622	66404784	+	CDH5	protein_coding	This gene encodes a classical cadherin of the cadherin superfamily. The encoded preproprotein is proteolytically processed to generate the mature glycoprotein. This calcium-dependent cell-cell adhesion molecule is comprised of five extracellular cadherin repeats, a transmembrane region and a highly conserved cytoplasmic tail. Functioning as a classical cadherin by imparting to cells the ability t…	1003	GO:0005654, GO:0005886, GO:0005886, GO:0005911, GO:0005912, GO:0005912, GO:0005912, GO:0005923, GO:0009897, GO:0009986, GO:0016020, GO:0016342, GO:0030054, GO:0031965	nucleoplasm, plasma membrane, plasma membrane, cell-cell junction, adherens junction, adherens junction, adherens junction, bicellular tight junction, external side of plasma membrane, cell surface, membrane, catenin complex, cell junction, nuclear membrane	GO:0005509	calcium ion binding	GO:0001955, GO:0098609	blood vessel maturation, cell-cell adhesion	131.526	140.569	111.13	13.489	23.2362	26.8295
ENSG00000185972	9.52492	-2.5939	0.794303	-3.26563	0.0010922	0.00854773	chr9	36169388	36171334	+	CCIN	protein_coding	Possible morphogenetic cytoskeletal element in spermiogenic differentiation.	881	GO:0015629, GO:0033150, GO:0032839, GO:0005634	actin cytoskeleton, cytoskeletal calyx, dendrite cytoplasm, nucleus	GO:0051015	actin filament binding	GO:0030036, GO:0007420, GO:0030154, GO:0007283	actin cytoskeleton organization, brain development, cell differentiation, spermatogenesis	16.7549	19.8117	12.4738	1.03761	3.71779	3.35369
ENSG00000109674	17.9109	-2.59053	0.65181	-3.97436	7.05686e-05	0.000733592	chr4	177309874	177362936	+	NEIL3	protein_coding	NEIL3 belongs to a class of DNA glycosylases homologous to the bacterial Fpg/Nei family. These glycosylases initiate the first step in base excision repair by cleaving bases damaged by reactive oxygen species and introducing a DNA strand break via the associated lyase reaction (Bandaru et al., 2002 [PubMed 12509226]).[supplied by OMIM, Mar 2008].	55247	GO:0005634, GO:0005634, GO:0005654, GO:0005654, GO:0005694	nucleus, nucleus, nucleoplasm, nucleoplasm, chromosome	GO:0000405, GO:0003684, GO:0003690, GO:0003697, GO:0003906, GO:0003906, GO:0008270, GO:0019104, GO:0019104, GO:0019104, GO:0019104, GO:0140078, GO:1904931	bubble DNA binding, damaged DNA binding, double-stranded DNA binding, single-stranded DNA binding, DNA-(apurinic or apyrimidinic site) endonuclease activity, DNA-(apurinic or apyrimidinic site) endonuclease activity, zinc ion binding, DNA N-glycosylase activity, DNA N-glycosylase activity, DNA N-glycosylase activity, DNA N-glycosylase activity, class I DNA-(apurinic or apyrimidinic site) endonucl…	GO:0006284, GO:0006284, GO:0006284, GO:0006285, GO:0036297, GO:0045007	base-excision repair, base-excision repair, base-excision repair, base-excision repair, AP site formation, interstrand cross-link repair, depurination	27.6456	33.9629	30.6175	12.4514	2.78834	0
ENSG00000134595	31.1644	-2.58807	0.445255	-5.81256	6.15239e-09	1.29342e-07	chrX	140502985	140505069	-	SOX3	protein_coding	Transcription factor required during the formation of the hypothalamo-pituitary axis. May function as a switch in neuronal development. Keeps neural cells undifferentiated by counteracting the activity of proneural proteins and suppresses neuronal differentiation. Required also within the pharyngeal epithelia for craniofacial morphogenesis. Controls a genetic switch in male development. Is necess…	6658	GO:0000785, GO:0005654	chromatin, nucleoplasm	GO:0003677, GO:0000981, GO:0000978, GO:1990837	DNA binding, DNA-binding transcription factor activity, RNA polymerase II-specific, RNA polymerase II cis-regulatory region sequence-specific DNA binding, sequence-specific double-stranded DNA binding	GO:0009653, GO:0030154, GO:0007417, GO:0060324, GO:0021854, GO:0045665, GO:0000122, GO:0021983, GO:0045944, GO:0006355, GO:0007423, GO:0007530	anatomical structure morphogenesis, cell differentiation, central nervous system development, face development, hypothalamus development, negative regulation of neuron differentiation, negative regulation of transcription by RNA polymerase II, pituitary gland development, positive regulation of transcription by RNA polymerase II, regulation of transcription, DNA-templated, sensory organ developme…	45.2383	47.1707	68.0388	8.30091	9.29448	8.94316
ENSG00000115163	31.5346	-2.58485	0.495375	-5.21796	1.80905e-07	3.06494e-06	chr2	26764289	26801067	+	CENPA	protein_coding	Centromeres are the differentiated chromosomal domains that specify the mitotic behavior of chromosomes. This gene encodes a centromere protein which contains a histone H3 related histone fold domain that is required for targeting to the centromere. Centromere protein A is proposed to be a component of a modified nucleosome or nucleosome-like structure in which it replaces 1 or both copies of con…	1058	GO:0000775, GO:0000779, GO:0000786, GO:0005634, GO:0005634, GO:0005634, GO:0005654, GO:0005654, GO:0005721, GO:0005829, GO:0043505, GO:0043505	chromosome, centromeric region, condensed chromosome, centromeric region, nucleosome, nucleus, nucleus, nucleus, nucleoplasm, nucleoplasm, pericentric heterochromatin, cytosol, CENP-A containing nucleosome, CENP-A containing nucleosome	GO:0003677, GO:0046982	DNA binding, protein heterodimerization activity	GO:0000132, GO:0000281, GO:0034080, GO:0051382, GO:0061644, GO:0071459	establishment of mitotic spindle orientation, mitotic cytokinesis, CENP-A containing chromatin assembly, kinetochore assembly, protein localization to CENP-A containing chromatin, protein localization to chromosome, centromeric region	38.5363	47.1707	77.1106	5.18807	16.7301	4.47158
ENSG00000136492	132.836	-2.57478	0.220946	-11.6534	2.20361e-31	2.74982e-29	chr17	61679139	61863559	-	BRIP1	protein_coding	The protein encoded by this gene is a member of the RecQ DEAH helicase family and interacts with the BRCT repeats of breast cancer, type 1 (BRCA1). The bound complex is important in the normal double-strand break repair function of breast cancer, type 1 (BRCA1). This gene may be a target of germline cancer-inducing mutations. [provided by RefSeq, Jul 2008].	83990	GO:0005634, GO:0005634, GO:0005634, GO:0005654, GO:0005654, GO:0005737, GO:0031965, GO:0070532	nucleus, nucleus, nucleus, nucleoplasm, nucleoplasm, cytoplasm, nuclear membrane, BRCA1-B complex	GO:0003677, GO:0003678, GO:0003678, GO:0003682, GO:0003724, GO:0005515, GO:0005524, GO:0016887, GO:0043139, GO:0046872, GO:0051539	DNA binding, DNA helicase activity, DNA helicase activity, chromatin binding, RNA helicase activity, protein binding, ATP binding, ATP hydrolysis activity, 5'-3' DNA helicase activity, metal ion binding, 4 iron, 4 sulfur cluster binding	GO:0000077, GO:0006281, GO:0006289, GO:0006302, GO:0006357, GO:0007284, GO:0007286, GO:0008285, GO:0009636, GO:0010629, GO:0010705, GO:0032508, GO:0035825, GO:0051026, GO:0071295, GO:0071456, GO:0072520, GO:0106300, GO:1904385, GO:1990918	DNA damage checkpoint signaling, DNA repair, nucleotide-excision repair, double-strand break repair, regulation of transcription by RNA polymerase II, spermatogonial cell division, spermatid development, negative regulation of cell population proliferation, response to toxic substance, negative regulation of gene expression, meiotic DNA double-strand break processing involved in reciprocal meioti…	206.923	220.759	255.145	42.5422	38.1074	33.5369
ENSG00000253882	33.199	-2.57337	0.463938	-5.54679	2.90954e-08	5.58401e-07	chr7	143721660	143836933	-		transcribed_unprocessed_pseudogene									68.6951	69.8127	31.7514	6.22568	9.29448	13.4147
ENSG00000171241	124.288	-2.56823	0.273717	-9.38277	6.42604e-21	4.23029e-19	chr16	46578591	46621379	-	SHCBP1	protein_coding	Predicted to enable SH2 domain binding activity. Predicted to be involved in fibroblast growth factor receptor signaling pathway and regulation of neural precursor cell proliferation. Predicted to be located in cytoplasm; midbody; and spindle. [provided by Alliance of Genome Resources, Apr 2022]	79801	GO:0005737, GO:0005819, GO:0030496	cytoplasm, spindle, midbody	GO:0005515, GO:0042169	protein binding, SH2 domain binding	GO:0008543, GO:0008543, GO:2000177	fibroblast growth factor receptor signaling pathway, fibroblast growth factor receptor signaling pathway, regulation of neural precursor cell proliferation	172.576	171.701	294.835	41.5046	42.7546	22.3579
ENSG00000165490	50.6036	-2.55951	0.349635	-7.32052	2.47019e-13	8.57866e-12	chr11	82899975	82958277	+	DDIAS	protein_coding	Involved in negative regulation of intrinsic apoptotic signaling pathway in response to DNA damage and regulation of DNA stability. Predicted to be active in cytoplasm and nucleus. [provided by Alliance of Genome Resources, Apr 2022]	220042	GO:0005575, GO:0005634, GO:0005737	cellular_component, nucleus, cytoplasm	GO:0003674	molecular_function	GO:1902230	negative regulation of intrinsic apoptotic signaling pathway in response to DNA damage	69.5329	97.1717	92.9863	14.5266	14.8712	14.5326
ENSG00000134343	8.2775	-2.54581	0.844899	-3.01316	0.00258546	0.0181961	chr11	26188842	26663289	+	ANO3	protein_coding	Anoctamin	63982	GO:0016021, GO:0005886	integral component of membrane, plasma membrane	GO:0046983	protein dimerization activity	GO:0061588	calcium activated phospholipid scrambling	13.4039	14.1512	14.7417	1.03761	1.8589	4.47158
ENSG00000157456	107.896	-2.54317	0.30589	-8.314	9.2529e-17	4.24039e-15	chr15	59105126	59125045	+	CCNB2	protein_coding	Cyclin B2 is a member of the cyclin family, specifically the B-type cyclins. The B-type cyclins, B1 and B2, associate with p34cdc2 and are essential components of the cell cycle regulatory machinery. B1 and B2 differ in their subcellular localization. Cyclin B1 co-localizes with microtubules, whereas cyclin B2 is primarily associated with the Golgi region. Cyclin B2 also binds to transforming gro…	9133	GO:0000307, GO:0005634, GO:0005737, GO:0005813, GO:0005813, GO:0005829, GO:0005829, GO:0015630, GO:0016020	cyclin-dependent protein kinase holoenzyme complex, nucleus, cytoplasm, centrosome, centrosome, cytosol, cytosol, microtubule cytoskeleton, membrane	GO:0005515, GO:0016538, GO:0045296	protein binding, cyclin-dependent protein serine/threonine kinase regulator activity, cadherin binding	GO:0000079, GO:0001701, GO:0007057, GO:0008315, GO:0040008, GO:0043029, GO:0044772, GO:0048538, GO:0051301	regulation of cyclin-dependent protein serine/threonine kinase activity, in utero embryonic development, spindle assembly involved in female meiosis I, G2/MI transition of meiotic cell cycle, regulation of growth, T cell homeostasis, mitotic cell cycle phase transition, thymus development, cell division	154.983	133.965	264.217	45.655	30.6718	17.8863
ENSG00000171388	21.8112	-2.54039	0.520869	-4.87722	1.07593e-06	1.61473e-05	chrX	129645259	129654956	-	APLN	protein_coding	(Microbial infection) Endogenous ligand for the apelin receptor (APLNR), an alternative coreceptor with CD4 for HIV-1 infection (PubMed:11090199). Inhibits HIV-1 entry in cells coexpressing CD4 and APLNR (PubMed:11090199). Apelin-36 has a greater inhibitory activity on HIV infection than other synthetic apelin derivatives (PubMed:11090199).	8862	GO:0005576, GO:0005615, GO:0048471	extracellular region, extracellular space, perinuclear region of cytoplasm	GO:0031704, GO:0005179, GO:0042802, GO:0005102	apelin receptor binding, hormone activity, identical protein binding, signaling receptor binding	GO:0001525, GO:0060183, GO:0060976, GO:0042756, GO:0007369, GO:0006955, GO:0007595, GO:0045776, GO:0040037, GO:0010629, GO:0003085, GO:1904706, GO:0045906, GO:0051461, GO:0051466, GO:1904022, GO:0045823, GO:0010460, GO:0031652, GO:0042327, GO:1902895, GO:1905564, GO:0002026, GO:0007165	angiogenesis, apelin receptor signaling pathway, coronary vasculature development, drinking behavior, gastrulation, immune response, lactation, negative regulation of blood pressure, negative regulation of fibroblast growth factor receptor signaling pathway, negative regulation of gene expression, negative regulation of systemic arterial blood pressure, negative regulation of vascular associated …	37.6986	36.7932	37.4213	5.18807	9.29448	4.47158
ENSG00000072571	92.5648	-2.53688	0.321	-7.90304	2.72176e-15	1.12911e-13	chr5	163460203	163491941	+	HMMR	protein_coding	The protein encoded by this gene is involved in cell motility. It is expressed in breast tissue and together with other proteins, it forms a complex with BRCA1 and BRCA2, thus is potentially associated with higher risk of breast cancer. Alternatively spliced transcript variants encoding different isoforms have been noted for this gene. [provided by RefSeq, Dec 2008].	3161	GO:0005813, GO:0005819, GO:0005829, GO:0005829, GO:0005886, GO:0009986, GO:0015630, GO:0016020	centrosome, spindle, cytosol, cytosol, plasma membrane, cell surface, microtubule cytoskeleton, membrane	GO:0005540	hyaluronic acid binding	GO:0006898, GO:0030214	receptor-mediated endocytosis, hyaluronan catabolic process	112.258	116.04	246.074	25.9403	31.6012	23.4758
ENSG00000134690	97.606	-2.52878	0.295599	-8.55478	1.18093e-17	5.88042e-16	chr1	37692481	37709719	+	CDCA8	protein_coding	Component of the chromosomal passenger complex (CPC), a complex that acts as a key regulator of mitosis. The CPC complex has essential functions at the centromere in ensuring correct chromosome alignment and segregation and is required for chromatin-induced microtubule stabilization and spindle assembly. Major effector of the TTK kinase in the control of attachment-error-correction and chromosome…	55143	GO:0010369, GO:0032133, GO:0000775, GO:0005829, GO:0045171, GO:0030496, GO:0005730, GO:0005654, GO:0032991, GO:0051233	chromocenter, chromosome passenger complex, chromosome, centromeric region, cytosol, intercellular bridge, midbody, nucleolus, nucleoplasm, protein-containing complex, spindle midzone	GO:0005515	protein binding	GO:0051301, GO:0051276, GO:0007080, GO:0000070	cell division, chromosome organization, mitotic metaphase plate congression, mitotic sister chromatid segregation	117.284	149.06	233.6	28.0156	35.319	22.3579
ENSG00000226806	39.0025	-2.51811	0.384764	-6.54455	5.96765e-11	1.58349e-09	chr2	135820191	135823087	+	LCT-AS1	lncRNA		100507600							65.3442	66.9824	66.9048	12.4514	11.1534	11.179
ENSG00000143867	113.792	-2.50882	0.24392	-10.2854	8.1977e-25	6.86574e-23	chr2	19351485	19358623	-	OSR1	protein_coding	Transcription factor that plays a role in the regulation of embryonic heart and urogenital development.	130497	GO:0000785, GO:0005829, GO:0019898, GO:0005634	chromatin, cytosol, extrinsic component of membrane, nucleus	GO:0000981, GO:0046872, GO:0000977, GO:1990837	DNA-binding transcription factor activity, RNA polymerase II-specific, metal ion binding, RNA polymerase II transcription regulatory region sequence-specific DNA binding, sequence-specific double-stranded DNA binding	GO:0030154, GO:0072111, GO:0071300, GO:0002062, GO:0042733, GO:0035115, GO:0035116, GO:0072498, GO:0060272, GO:0036023, GO:0008406, GO:0007507, GO:0048389, GO:0072143, GO:0072180, GO:0001823, GO:0090094, GO:0072207, GO:0072239, GO:0072259, GO:0072162, GO:0072075, GO:0072133, GO:0072234, GO:0072208, GO:0042474, GO:0043066, GO:1905408, GO:0030857, GO:0072183, GO:2000650, GO:0000122, GO:0042476, GO:…	cell differentiation, cell proliferation involved in kidney development, cellular response to retinoic acid, chondrocyte differentiation, embryonic digit morphogenesis, embryonic forelimb morphogenesis, embryonic hindlimb morphogenesis, embryonic skeletal joint development, embryonic skeletal joint morphogenesis, embryonic skeletal limb joint morphogenesis, gonad development, heart development, i…	209.436	217.929	153.087	30.0908	35.319	36.8906
ENSG00000142945	117.747	-2.50781	0.294651	-8.51114	1.72234e-17	8.44108e-16	chr1	44739818	44767767	+	KIF2C	protein_coding	This gene encodes a kinesin-like protein that functions as a microtubule-dependent molecular motor. The encoded protein can depolymerize microtubules at the plus end, thereby promoting mitotic chromosome segregation. Alternative splicing results in multiple transcript variants. [provided by RefSeq, Jul 2014].	11004	GO:0000775, GO:0000776, GO:0000776, GO:0005634, GO:0005813, GO:0005819, GO:0005829, GO:0005871, GO:0005874, GO:0005881, GO:0015630, GO:0016020, GO:0035371, GO:0035371	chromosome, centromeric region, kinetochore, kinetochore, nucleus, centrosome, spindle, cytosol, kinesin complex, microtubule, cytoplasmic microtubule, microtubule cytoskeleton, membrane, microtubule plus-end, microtubule plus-end	GO:0005524, GO:1990939, GO:0008017	ATP binding, ATP-dependent microtubule motor activity, microtubule binding	GO:0007018	microtubule-based movement	164.198	147.173	290.299	45.655	39.0368	20.1221
ENSG00000073737	18.3359	-2.49928	0.589183	-4.24194	2.21596e-05	0.000258656	chr2	169064789	169096167	+	DHRS9	protein_coding	This gene encodes a member of the short-chain dehydrogenases/reductases (SDR) family. The encoded protein has been identified as a moonlighting protein based on its ability to perform mechanistically distinct functions. This protein demonstrates oxidoreductase activity toward hydroxysteroids and is able to convert 3-alpha-tetrahydroprogesterone to dihydroxyprogesterone and 3-alpha-androstanediol …	10170	GO:0005789, GO:0005789, GO:0043231	endoplasmic reticulum membrane, endoplasmic reticulum membrane, intracellular membrane-bounded organelle	GO:0004022, GO:0004745, GO:0004745, GO:0004745, GO:0016854, GO:0047023, GO:0047035, GO:0047044	alcohol dehydrogenase (NAD+) activity, all-trans-retinol dehydrogenase (NAD+) activity, all-trans-retinol dehydrogenase (NAD+) activity, all-trans-retinol dehydrogenase (NAD+) activity, racemase and epimerase activity, androsterone dehydrogenase activity, testosterone dehydrogenase (NAD+) activity, androstan-3-alpha,17-beta-diol dehydrogenase activity	GO:0008202, GO:0008209, GO:0030855, GO:0042448, GO:0042572, GO:0042572, GO:0042904	steroid metabolic process, androgen metabolic process, epithelial cell differentiation, progesterone metabolic process, retinol metabolic process, retinol metabolic process, 9-cis-retinoic acid biosynthetic process	30.9966	33.9629	28.3495	10.3761	1.8589	4.47158
ENSG00000129195	64.694	-2.49397	0.354694	-7.03133	2.04569e-12	6.4401e-11	chr17	6444441	6451469	+	PIMREG	protein_coding	Predicted to be involved in cell division. Located in nucleolus and nucleoplasm. [provided by Alliance of Genome Resources, Apr 2022]	54478	GO:0005730, GO:0005654	nucleolus, nucleoplasm	GO:0005515	protein binding	GO:0007049, GO:0051301	cell cycle, cell division	65.3442	104.719	159.891	17.6394	20.4479	20.1221
ENSG00000108691	212.379	-2.48654	0.188638	-13.1816	1.12049e-39	2.09733e-37	chr17	34255274	34257208	+	CCL2	protein_coding	This gene is one of several cytokine genes clustered on the q-arm of chromosome 17. Chemokines are a superfamily of secreted proteins involved in immunoregulatory and inflammatory processes. The superfamily is divided into four subfamilies based on the arrangement of N-terminal cysteine residues of the mature peptide. This chemokine is a member of the CC subfamily which is characterized by two ad…	6347	GO:0005615	extracellular space	GO:0008009	chemokine activity	GO:0006955	immune response	358.555	392.461	328.854	67.4449	46.4724	80.4885
ENSG00000211448	109.812	-2.48061	0.26172	-9.47808	2.59009e-21	1.73074e-19	chr14	80197526	80387757	-	DIO2	protein_coding	The protein encoded by this gene belongs to the iodothyronine deiodinase family. It catalyzes the conversion of prohormone thyroxine (3,5,3',5'-tetraiodothyronine, T4) to the bioactive thyroid hormone (3,5,3'-triiodothyronine, T3) by outer ring 5'-deiodination. This gene is widely expressed, including in thyroid and brain. It is thought to be responsible for the 'local' production of T3, and thus…	1734	GO:0005886, GO:0016020	plasma membrane, membrane	GO:0004800, GO:0004800, GO:0004800, GO:0008430, GO:0031625, GO:0033798	thyroxine 5'-deiodinase activity, thyroxine 5'-deiodinase activity, thyroxine 5'-deiodinase activity, selenium binding, ubiquitin protein ligase binding, thyroxine 5-deiodinase activity	GO:0001514, GO:0006590, GO:0032496, GO:0042403, GO:0042403, GO:0042446, GO:0120162	selenocysteine incorporation, thyroid hormone generation, response to lipopolysaccharide, thyroid hormone metabolic process, thyroid hormone metabolic process, hormone biosynthetic process, positive regulation of cold-induced thermogenesis	178.44	220.759	158.757	43.5798	20.4479	36.8906
ENSG00000159860	13.4859	-2.47943	0.66091	-3.75154	0.000175749	0.00168088	chr7	143800732	143817973	+	TCAF2P1	transcribed_unprocessed_pseudogene									30.1588	17.9249	20.4116	3.11284	3.71779	5.58948
ENSG00000182261	18.8145	-2.47792	0.559729	-4.427	9.55527e-06	0.000120556	chr11	7957537	7965447	-	NLRP10	protein_coding	Members of the NALP protein family typically contain a NACHT domain, a NACHT-associated domain (NAD), a C-terminal leucine-rich repeat (LRR) region, and an N-terminal pyrin domain (PYD). The protein encoded by this gene belongs to the NALP protein family despite lacking the LRR region. This protein likely plays a regulatory role in the innate immune system. The protein belongs to the signal-induc…	338322	GO:0005654, GO:0005737, GO:0005737, GO:0005829, GO:0009898, GO:0031965	nucleoplasm, cytoplasm, cytoplasm, cytosol, cytoplasmic side of plasma membrane, nuclear membrane	GO:0003924, GO:0005524, GO:0016887	GTPase activity, ATP binding, ATP hydrolysis activity	GO:0002218, GO:0002250, GO:0002827, GO:0006954, GO:0032730, GO:0032755, GO:0032757, GO:0045087, GO:0050729, GO:0050729, GO:0050832, GO:1900426, GO:2000318	activation of innate immune response, adaptive immune response, positive regulation of T-helper 1 type immune response, inflammatory response, positive regulation of interleukin-1 alpha production, positive regulation of interleukin-6 production, positive regulation of interleukin-8 production, innate immune response, positive regulation of inflammatory response, positive regulation of inflammato…	35.1853	36.7932	23.8136	5.18807	7.43558	4.47158
ENSG00000166803	23.29	-2.45791	0.520675	-4.72063	2.3512e-06	3.33283e-05	chr15	64364304	64387687	-	PCLAF	protein_coding	PCNA-associated factor	9768	GO:0005634, GO:0048471	nucleus, perinuclear region of cytoplasm	GO:0003682, GO:0003682, GO:0005515, GO:0060090, GO:0060090, GO:0060090	chromatin binding, chromatin binding, protein binding, molecular adaptor activity, molecular adaptor activity, molecular adaptor activity	GO:0006974, GO:0051726	cellular response to DNA damage stimulus, regulation of cell cycle	39.374	24.5288	54.431	7.2633	7.43558	6.70737
ENSG00000156466	140.98	-2.45724	0.209057	-11.7539	6.74192e-32	8.65641e-30	chr8	96142333	96160806	-	GDF6	protein_coding	This gene encodes a secreted ligand of the TGF-beta (transforming growth factor-beta) superfamily of proteins. Ligands of this family bind various TGF-beta receptors leading to recruitment and activation of SMAD family transcription factors that regulate gene expression. The encoded preproprotein is proteolytically processed to generate each subunit of the disulfide-linked homodimer. This protein…	392255	GO:0005576	extracellular region	GO:0005125, GO:0008083, GO:0042802	cytokine activity, growth factor activity, identical protein binding	GO:0001656, GO:0006915, GO:0010631, GO:0030509, GO:0030509, GO:0032332, GO:0032924, GO:0035788, GO:0045444, GO:0045666, GO:0045893, GO:0060391, GO:0060395, GO:0060395, GO:1900745, GO:1990009	metanephros development, apoptotic process, epithelial cell migration, BMP signaling pathway, BMP signaling pathway, positive regulation of chondrocyte differentiation, activin receptor signaling pathway, cell migration involved in metanephros development, fat cell differentiation, positive regulation of neuron differentiation, positive regulation of DNA-templated transcription, positive regulati…	252.999	240.571	222.26	39.4293	49.2607	41.3621
ENSG00000210194	42.1446	-2.4569	0.405298	-6.06195	1.34484e-09	3.10221e-08	chrMT	14674	14742	-	MT-TE	Mt_tRNA		4556							96.3407	59.4351	57.833	19.7147	8.36503	11.179
ENSG00000164161	493.683	-2.45223	0.12696	-19.3149	4.02704e-83	3.05191e-80	chr4	144646156	144745271	+	HHIP	protein_coding	Modulates hedgehog signaling in several cell types including brain and lung through direct interaction with members of the hedgehog family.	64399	GO:0009986, GO:0060170, GO:0005737, GO:0005576, GO:0005887, GO:0005634	cell surface, ciliary membrane, cytoplasm, extracellular region, integral component of plasma membrane, nucleus	GO:0003824, GO:0097108, GO:0008270	catalytic activity, hedgehog family protein binding, zinc ion binding	GO:0009953, GO:0060441, GO:0043066, GO:0009968, GO:0045879, GO:0007405, GO:0040036, GO:0007165, GO:0048705	dorsal/ventral pattern formation, epithelial tube branching involved in lung morphogenesis, negative regulation of apoptotic process, negative regulation of signal transduction, negative regulation of smoothened signaling pathway, neuroblast proliferation, regulation of fibroblast growth factor receptor signaling pathway, signal transduction, skeletal system morphogenesis	913.98	790.581	798.322	155.642	134.77	168.802
ENSG00000177494	9.89638	-2.45154	0.765563	-3.20227	0.00136349	0.0103712	chr3	111592900	111595346	-	ZBED2	protein_coding	Transcriptional regulator which has intrinsic repressor activity and which competes with the transcriptional activator IRF1 for binding to the 5'-[CA]GAA[AC]C[CT]-3' consensus sequence in gene promoters (PubMed:32385160). May thereby play a role in keratinocyte differentiation (PubMed:31552090).	79413	GO:0000785, GO:0005634	chromatin, nucleus	GO:0000981, GO:0046872, GO:0000976	DNA-binding transcription factor activity, RNA polymerase II-specific, metal ion binding, transcription cis-regulatory region binding	GO:0000122, GO:0045618	negative regulation of transcription by RNA polymerase II, positive regulation of keratinocyte differentiation	20.1059	19.8117	10.2058	3.11284	2.78834	3.35369
ENSG00000265415	47.8349	-2.45006	0.368251	-6.65323	2.86733e-11	7.90538e-10	chr17	59202677	59203829	-	PRR11-AS1	lncRNA									60.3177	80.1902	102.058	17.6394	11.1534	15.6505
ENSG00000137033	23.985	-2.43678	0.485465	-5.01947	5.1815e-07	8.14776e-06	chr9	6215786	6257983	+	IL33	protein_coding	In quiescent endothelia the uncleaved form is constitutively and abundantly expressed, and acts as a chromatin-associated nuclear factor with transcriptional repressor properties, it may sequester nuclear NF-kappaB/RELA, lowering expression of its targets (PubMed:21734074). This form is rapidely lost upon angiogenic or proinflammatory activation (PubMed:18787100).	90865	GO:0005694, GO:0005737, GO:0005576, GO:0005615, GO:0043231, GO:0005654, GO:0005634, GO:0030133	chromosome, cytoplasm, extracellular region, extracellular space, intracellular membrane-bounded organelle, nucleoplasm, nucleus, transport vesicle	GO:0005125	cytokine activity	GO:0038172, GO:0120042, GO:0000122, GO:0150145, GO:0150142, GO:0010186, GO:0032722, GO:0001819, GO:0010628, GO:0050729, GO:0032755, GO:0043032, GO:0150078, GO:0051770, GO:0045944, GO:0032760	interleukin-33-mediated signaling pathway, negative regulation of macrophage proliferation, negative regulation of transcription by RNA polymerase II, positive regulation of CD80 production, positive regulation of CD86 production, positive regulation of cellular defense response, positive regulation of chemokine production, positive regulation of cytokine production, positive regulation of gene e…	42.725	42.4537	36.2874	8.30091	7.43558	6.70737
ENSG00000168497	223.493	-2.43448	0.432296	-5.6315	1.78653e-08	3.53573e-07	chr2	191834310	191847088	-	CAVIN2	protein_coding	Plays an important role in caveolar biogenesis and morphology. Regulates caveolae morphology by inducing membrane curvature within caveolae (PubMed:19525939). Plays a role in caveola formation in a tissue-specific manner. Required for the formation of caveolae in the lung and fat endothelia but not in the heart endothelia. Negatively regulates the size or stability of CAVIN complexes in the lung …	8436	GO:0005901, GO:0005737, GO:0005829, GO:0045121, GO:0005654, GO:0005886	caveola, cytoplasm, cytosol, membrane raft, nucleoplasm, plasma membrane	GO:0001786, GO:0005543, GO:0005080	phosphatidylserine binding, phospholipid binding, protein kinase C binding	GO:0097320	plasma membrane tubulation	392.065	428.31	310.71	45.655	50.1902	114.025
ENSG00000080986	59.2739	-2.43358	0.36193	-6.72389	1.76932e-11	5.00696e-10	chr18	2571557	2616635	+	NDC80	protein_coding	This gene encodes a component of the NDC80 kinetochore complex. The encoded protein consists of an N-terminal microtubule binding domain and a C-terminal coiled-coiled domain that interacts with other components of the complex. This protein functions to organize and stabilize microtubule-kinetochore interactions and is required for proper chromosome segregation. [provided by RefSeq, Oct 2011].	10403	GO:0000775, GO:0000776, GO:0000776, GO:0000940, GO:0005634, GO:0005654, GO:0005813, GO:0005829, GO:0016020, GO:0031262, GO:0031262, GO:0031262	chromosome, centromeric region, kinetochore, kinetochore, outer kinetochore, nucleus, nucleoplasm, centrosome, cytosol, membrane, Ndc80 complex, Ndc80 complex, Ndc80 complex	GO:0005515, GO:0008017, GO:0030332, GO:0042802, GO:0140483	protein binding, microtubule binding, cyclin binding, identical protein binding, kinetochore adaptor activity	GO:0000070, GO:0000132, GO:0000278, GO:0007052, GO:0007057, GO:0007059, GO:0007059, GO:0007094, GO:0008315, GO:0008608, GO:0008608, GO:0014841, GO:0031647, GO:0051298, GO:0051301, GO:0051310, GO:0051310, GO:0051315, GO:0051315, GO:0051315, GO:0051383, GO:0090267	mitotic sister chromatid segregation, establishment of mitotic spindle orientation, mitotic cell cycle, mitotic spindle organization, spindle assembly involved in female meiosis I, chromosome segregation, chromosome segregation, mitotic spindle assembly checkpoint signaling, G2/MI transition of meiotic cell cycle, attachment of spindle microtubules to kinetochore, attachment of spindle microtubul…	80.4236	67.9259	151.953	18.677	17.6595	19.0042
ENSG00000261266	25.3301	-2.42687	0.505964	-4.79653	1.61439e-06	2.35393e-05	chr16	23687049	23687689	-		lncRNA									36.8608	31.1327	60.1009	11.4138	4.64724	7.82527
ENSG00000117650	41.1547	-2.4222	0.442723	-5.47114	4.47161e-08	8.36495e-07	chr1	211658657	211675630	-	NEK2	protein_coding	This gene encodes a serine/threonine-protein kinase that is involved in mitotic regulation. This protein is localized to the centrosome, and undetectable during G1 phase, but accumulates progressively throughout the S phase, reaching maximal levels in late G2 phase. Alternatively spliced transcript variants encoding different isoforms with distinct C-termini have been noted for this gene. [provid…	4751	GO:0005813, GO:0005654	centrosome, nucleoplasm	GO:0005524, GO:0004672	ATP binding, protein kinase activity	GO:0000278, GO:0001824, GO:0006468, GO:0006468, GO:0007059, GO:0007059, GO:0007088, GO:0032212, GO:0046602, GO:0046602, GO:0046777, GO:0046777, GO:0051225, GO:0051299, GO:0051301, GO:0051321, GO:0051973, GO:0051988, GO:0090307, GO:1903126, GO:1904355	mitotic cell cycle, blastocyst development, protein phosphorylation, protein phosphorylation, chromosome segregation, chromosome segregation, regulation of mitotic nuclear division, positive regulation of telomere maintenance via telomerase, regulation of mitotic centrosome separation, regulation of mitotic centrosome separation, protein autophosphorylation, protein autophosphorylation, spindle a…	48.5892	67.9259	91.8524	23.8651	10.2239	4.47158
ENSG00000135476	56.5141	-2.41514	0.34725	-6.95504	3.52459e-12	1.07898e-10	chr12	53268299	53293638	+	ESPL1	protein_coding	Stable cohesion between sister chromatids before anaphase and their timely separation during anaphase are critical for chromosome inheritance. In vertebrates, sister chromatid cohesion is released in 2 steps via distinct mechanisms. The first step involves phosphorylation of STAG1 (MIM 604358) or STAG2 (MIM 300826) in the cohesin complex. The second step involves cleavage of the cohesin subunit S…	9700	GO:0005634, GO:0005737, GO:0005813, GO:0005813, GO:0005829, GO:0072686	nucleus, cytoplasm, centrosome, centrosome, cytosol, mitotic spindle	GO:0003824, GO:0004197, GO:0005515, GO:0008234, GO:0008234	catalytic activity, cysteine-type endopeptidase activity, protein binding, cysteine-type peptidase activity, cysteine-type peptidase activity	GO:0000070, GO:0000212, GO:0000281, GO:0006508, GO:0006915, GO:0040001, GO:0045143, GO:0045842, GO:0045875, GO:0051306, GO:0051307	mitotic sister chromatid segregation, meiotic spindle organization, mitotic cytokinesis, proteolysis, apoptotic process, establishment of mitotic spindle localization, homologous chromosome segregation, positive regulation of mitotic metaphase/anaphase transition, negative regulation of sister chromatid cohesion, mitotic sister chromatid separation, meiotic chromosome separation	81.2613	77.36	127.006	23.8651	13.9417	15.6505
ENSG00000158164	21.7743	-2.40107	0.573706	-4.1852	2.8492e-05	0.00032536	chrX	102513682	102516739	-	TMSB15A	protein_coding	Predicted to enable actin monomer binding activity. Involved in positive regulation of cell migration. Predicted to be located in cytoskeleton. Predicted to be active in cytoplasm. [provided by Alliance of Genome Resources, Apr 2022]	11013	GO:0005737, GO:0005856	cytoplasm, cytoskeleton	GO:0003785	actin monomer binding	GO:0007015, GO:0030334, GO:0042989	actin filament organization, regulation of cell migration, sequestering of actin monomers	27.6456	25.4722	56.699	12.4514	2.78834	5.58948
ENSG00000134242	13.9273	-2.39584	0.650052	-3.68562	0.000228145	0.00212697	chr1	113813811	113871753	-	PTPN22	protein_coding	This gene encodes of member of the non-receptor class 4 subfamily of the protein-tyrosine phosphatase family. The encoded protein is a lymphoid-specific intracellular phosphatase that associates with the molecular adapter protein CBL and may be involved in regulating CBL function in the T-cell receptor signaling pathway. Mutations in this gene may be associated with a range of autoimmune disorder…	26191	GO:0005737, GO:0009898, GO:0005634	cytoplasm, cytoplasmic side of plasma membrane, nucleus	GO:1990782, GO:0004725, GO:0017124	protein tyrosine kinase binding, protein tyrosine phosphatase activity, SH3 domain binding	GO:0071225, GO:0032715, GO:0032717, GO:0070433, GO:1903753, GO:0050868, GO:0032720, GO:0035644, GO:2000566, GO:0002230, GO:0070374, GO:0071663, GO:0032727, GO:0032728, GO:0042307, GO:1902523, GO:0034141, GO:0034145, GO:0034157, GO:0034165, GO:1903169, GO:0002685, GO:1901222, GO:0050730, GO:0030217, GO:0050852	cellular response to muramyl dipeptide, negative regulation of interleukin-6 production, negative regulation of interleukin-8 production, negative regulation of nucleotide-binding oligomerization domain containing 2 signaling pathway, negative regulation of p38MAPK cascade, negative regulation of T cell activation, negative regulation of tumor necrosis factor production, phosphoanandamide dephosp…	16.7549	33.0195	20.4116	5.18807	3.71779	4.47158
ENSG00000143590	8.38762	-2.37986	0.810343	-2.93685	0.0033156	0.0226075	chr1	155078837	155087538	+	EFNA3	protein_coding	Cell surface GPI-bound ligand for Eph receptors, a family of receptor tyrosine kinases which are crucial for migration, repulsion and adhesion during neuronal, vascular and epithelial development. Binds promiscuously Eph receptors residing on adjacent cells, leading to contact-dependent bidirectional signaling into neighboring cells. The signaling pathway downstream of the receptor is referred to…	1944	GO:0031225, GO:0031226, GO:0005886	anchored component of membrane, intrinsic component of plasma membrane, plasma membrane	GO:0046875, GO:0005005	ephrin receptor binding, transmembrane-ephrin receptor activity	GO:0007411, GO:0007267, GO:0048013, GO:0016525, GO:1902961	axon guidance, cell-cell signaling, ephrin receptor signaling pathway, negative regulation of angiogenesis, positive regulation of aspartic-type endopeptidase activity involved in amyloid precursor protein catabolic process	13.4039	14.1512	14.7417	2.07523	3.71779	2.23579
ENSG00000260668	15.4275	-2.36702	0.68332	-3.464	0.000532216	0.00454688	chr16	64260570	64261239	-		processed_pseudogene									34.3476	33.0195	10.2058	1.03761	8.36503	5.58948
ENSG00000174912	8.37438	-2.35412	0.87138	-2.70161	0.00690056	0.0421826	chr3	156713884	156714928	-	METTL15P1	processed_pseudogene									5.02647	24.5288	12.4738	2.07523	2.78834	3.35369
ENSG00000173597	11.4134	-2.34669	0.731915	-3.20623	0.00134484	0.0102425	chr4	69721167	69787961	-	SULT1B1	protein_coding	Sulfotransferase	27284	GO:0005737, GO:0005829, GO:0005829	cytoplasm, cytosol, cytosol	GO:0008146	sulfotransferase activity	GO:0008202, GO:0051923, GO:0042403, GO:0006805	steroid metabolic process, sulfation, thyroid hormone metabolic process, xenobiotic metabolic process	16.7549	30.1893	10.2058	5.18807	2.78834	3.35369
ENSG00000166851	171.117	-2.3449	0.232184	-10.0993	5.56274e-24	4.47786e-22	chr16	23677656	23690367	+	PLK1	protein_coding	The Ser/Thr protein kinase encoded by this gene belongs to the CDC5/Polo subfamily. It is highly expressed during mitosis and elevated levels are found in many different types of cancer. Depletion of this protein in cancer cells dramatically inhibited cell proliferation and induced apoptosis; hence, it is a target for cancer therapy. [provided by RefSeq, Sep 2015].	5347	GO:0000776, GO:0000776, GO:0000785, GO:0000795, GO:0000922, GO:0000922, GO:0000940, GO:0005634, GO:0005634, GO:0005654, GO:0005737, GO:0005813, GO:0005813, GO:0005814, GO:0005819, GO:0005829, GO:0005876, GO:0015630, GO:0030496, GO:0034451, GO:0051233, GO:0097431	kinetochore, kinetochore, chromatin, synaptonemal complex, spindle pole, spindle pole, outer kinetochore, nucleus, nucleus, nucleoplasm, cytoplasm, centrosome, centrosome, centriole, spindle, cytosol, spindle microtubule, microtubule cytoskeleton, midbody, centriolar satellite, spindle midzone, mitotic spindle pole	GO:0005524, GO:0004672	ATP binding, protein kinase activity	GO:0000070, GO:0000086, GO:0000086, GO:0000122, GO:0000132, GO:0000278, GO:0000278, GO:0000281, GO:0000281, GO:0001578, GO:0006302, GO:0006468, GO:0006468, GO:0007052, GO:0007052, GO:0007062, GO:0007076, GO:0007077, GO:0007091, GO:0007094, GO:0007095, GO:0007098, GO:0007346, GO:0010800, GO:0016321, GO:0016567, GO:0018105, GO:0030071, GO:0030071, GO:0031648, GO:0032436, GO:0032465, GO:0032465, GO:…	mitotic sister chromatid segregation, G2/M transition of mitotic cell cycle, G2/M transition of mitotic cell cycle, negative regulation of transcription by RNA polymerase II, establishment of mitotic spindle orientation, mitotic cell cycle, mitotic cell cycle, mitotic cytokinesis, mitotic cytokinesis, microtubule bundle formation, double-strand break repair, protein phosphorylation, protein phosp…	239.595	234.91	384.419	64.3321	63.2024	40.2442
ENSG00000138778	192.833	-2.33733	0.426384	-5.48176	4.21118e-08	7.92069e-07	chr4	103105349	103198445	-	CENPE	protein_coding	Centrosome-associated protein E (CENPE) is a kinesin-like motor protein that accumulates in the G2 phase of the cell cycle. Unlike other centrosome-associated proteins, it is not present during interphase and first appears at the centromere region of chromosomes during prometaphase. This protein is required for stable spindle microtubule capture at kinetochores which is a necessary step in chromo…	1062	GO:0000775, GO:0000776, GO:0000779, GO:0005634, GO:0005694, GO:0005828, GO:0005829, GO:0005874, GO:0005874, GO:0015630, GO:0016020, GO:0030496, GO:0043231, GO:0045171, GO:0051233, GO:0072686, GO:1990023	chromosome, centromeric region, kinetochore, condensed chromosome, centromeric region, nucleus, chromosome, kinetochore microtubule, cytosol, microtubule, microtubule, microtubule cytoskeleton, membrane, midbody, intracellular membrane-bounded organelle, intercellular bridge, spindle midzone, mitotic spindle, mitotic spindle midzone	GO:0005524, GO:1990939, GO:0008017	ATP binding, ATP-dependent microtubule motor activity, microtubule binding	GO:0007018	microtubule-based movement	224.516	293.402	447.922	90.2724	42.7546	58.1306
ENSG00000167900	148.766	-2.33693	0.23652	-9.88049	5.05826e-23	3.85221e-21	chr17	78174091	78187233	-	TK1	protein_coding	Thymidine kinase	7083	GO:0005634, GO:0005829	nucleus, cytosol	GO:0005524, GO:0004797	ATP binding, thymidine kinase activity	GO:0071897	DNA biosynthetic process	200.221	207.551	337.926	52.9183	49.2607	44.7158
ENSG00000286214	51.7797	-2.33141	0.341675	-6.82346	8.88716e-12	2.58318e-10	chr7	130538954	130546900	+	COPG2IT1	lncRNA									80.4236	93.3981	85.0485	11.4138	15.8006	24.5937
ENSG00000138798	27.6611	-2.31589	0.447493	-5.17526	2.27593e-07	3.79591e-06	chr4	109912883	110013766	+	EGF	protein_coding	This gene encodes a member of the epidermal growth factor superfamily. The encoded preproprotein is proteolytically processed to generate the 53-amino acid epidermal growth factor peptide. This protein acts a potent mitogenic factor that plays an important role in the growth, proliferation and differentiation of numerous cell types. This protein acts by binding with high affinity to the cell surf…	1950	GO:0016021	integral component of membrane	GO:0005509	calcium ion binding	GO:0001525, GO:0001938, GO:0002092, GO:0007173, GO:0007173, GO:0007173, GO:0008284, GO:0008284, GO:0008284, GO:0008284, GO:0010595, GO:0010628, GO:0010800, GO:0021930, GO:0021940, GO:0030335, GO:0038134, GO:0042327, GO:0043388, GO:0043406, GO:0043410, GO:0043410, GO:0043410, GO:0045840, GO:0045893, GO:0046425, GO:0048754, GO:0050673, GO:0050731, GO:0051048, GO:0051897, GO:0051897, GO:0060749, GO:…	angiogenesis, positive regulation of endothelial cell proliferation, positive regulation of receptor internalization, epidermal growth factor receptor signaling pathway, epidermal growth factor receptor signaling pathway, epidermal growth factor receptor signaling pathway, positive regulation of cell population proliferation, positive regulation of cell population proliferation, positive regulati…	47.7515	47.1707	43.0912	9.33852	7.43558	11.179
ENSG00000051341	55.2475	-2.29982	0.328295	-7.00534	2.46378e-12	7.7172e-11	chr3	121431431	121545988	-	POLQ	protein_coding	Enables catalytic activity, acting on DNA; chromatin binding activity; and identical protein binding activity. Involved in DNA repair; negative regulation of double-strand break repair via homologous recombination; and protein homooligomerization. Located in Golgi apparatus; cytosol; and nucleoplasm. [provided by Alliance of Genome Resources, Apr 2022]	10721	GO:0005654, GO:0005654, GO:0005794, GO:0005829, GO:0035861, GO:0090734	nucleoplasm, nucleoplasm, Golgi apparatus, cytosol, site of double-strand break, site of DNA damage	GO:0000014, GO:0000287, GO:0003678, GO:0003682, GO:0003684, GO:0003887, GO:0003887, GO:0003887, GO:0003964, GO:0005515, GO:0005524, GO:0016887, GO:0017116, GO:0051575	single-stranded DNA endodeoxyribonuclease activity, magnesium ion binding, DNA helicase activity, chromatin binding, damaged DNA binding, DNA-directed DNA polymerase activity, DNA-directed DNA polymerase activity, DNA-directed DNA polymerase activity, RNA-directed DNA polymerase activity, protein binding, ATP binding, ATP hydrolysis activity, single-stranded DNA helicase activity, 5'-deoxyribose-…	GO:0006278, GO:0006281, GO:0006284, GO:0006302, GO:0006974, GO:0016446, GO:0031297, GO:0032508, GO:0042276, GO:0051260, GO:0097681, GO:0097681, GO:2000042, GO:2000042	RNA-templated DNA biosynthetic process, DNA repair, base-excision repair, double-strand break repair, DNA damage response, somatic hypermutation of immunoglobulin genes, replication fork processing, DNA duplex unwinding, error-prone translesion synthesis, protein homooligomerization, double-strand break repair via alternative nonhomologous end joining, double-strand break repair via alternative n…	82.9368	88.681	104.326	13.489	24.1656	17.8863
ENSG00000236276	11.1692	-2.29876	0.702561	-3.27197	0.001068	0.00838	chrX	43949732	43971582	+	NDP-AS1	lncRNA		100873919							18.4304	17.9249	19.2777	2.07523	3.71779	5.58948
ENSG00000142731	66.8749	-2.28147	0.33973	-6.71555	1.87363e-11	5.28768e-10	chr4	127880893	127899224	+	PLK4	protein_coding	Polo-like kinase 4	10733	GO:0005814, GO:0005813, GO:0032154, GO:0005829	centriole, centrosome, cleavage furrow, cytosol	GO:0005524, GO:0106310, GO:0106311	ATP binding, protein serine kinase activity, protein threonine kinase activity	GO:0007099	centriole replication	85.4501	83.9639	163.293	23.8651	16.7301	27.9474
ENSG00000104147	18.186	-2.28035	0.558452	-4.08335	4.4391e-05	0.000483462	chr15	41309273	41332591	-	OIP5	protein_coding	Required for recruitment of CENPA to centromeres and normal chromosome segregation during mitosis.	11339	GO:0000775, GO:0043231, GO:0016607	chromosome, centromeric region, intracellular membrane-bounded organelle, nuclear speck	GO:0046872	metal ion binding	GO:0007049, GO:0051301	cell cycle, cell division	24.2946	32.0761	34.0194	8.30091	3.71779	6.70737
ENSG00000226054	17.3729	-2.27069	0.644009	-3.52587	0.000422088	0.00369753	chr21	36130489	36131376	+	MEMO1P1	processed_pseudogene									27.6456	45.2839	13.6078	2.07523	11.1534	4.47158
ENSG00000170379	128.97	-2.26028	0.237126	-9.53199	1.5429e-21	1.05134e-19	chr7	143620952	143730410	+	TCAF2	protein_coding	Enables transmembrane transporter binding activity. Involved in negative regulation of anion channel activity; positive regulation of cell migration; and positive regulation of protein targeting to membrane. Located in cell junction and plasma membrane. [provided by Alliance of Genome Resources, Apr 2022]	285966	GO:0030054, GO:0005886	cell junction, plasma membrane	GO:0044325, GO:0044325, GO:0044325	transmembrane transporter binding, transmembrane transporter binding, transmembrane transporter binding	GO:0010360, GO:0010360, GO:0030335, GO:0090314, GO:0090314	negative regulation of anion channel activity, negative regulation of anion channel activity, positive regulation of cell migration, positive regulation of protein targeting to membrane, positive regulation of protein targeting to membrane	171.738	270.76	197.312	41.5046	39.9663	52.5411
ENSG00000258773	15.7531	-2.25604	0.592436	-3.80806	0.000140059	0.00136724	chr15	95078481	95150534	-		lncRNA									27.6456	31.1327	19.2777	6.22568	4.64724	5.58948
ENSG00000105509	46.1451	-2.25039	0.350592	-6.41883	1.37328e-10	3.50909e-09	chr19	51713112	51723991	-	HAS1	protein_coding	Hyaluronan or hyaluronic acid (HA) is a high molecular weight unbranched polysaccharide synthesized by a wide variety of organisms from bacteria to mammals, and is a constituent of the extracellular matrix. It consists of alternating glucuronic acid and N-acetylglucosamine residues that are linked by beta-1-3 and beta-1-4 glycosidic bonds. HA is synthesized by membrane-bound synthase at the inner…	3036	GO:0005737, GO:0016021	cytoplasm, integral component of membrane	GO:0050501	hyaluronan synthase activity	GO:0044849, GO:0085029, GO:0045226, GO:0030213	estrous cycle, extracellular matrix assembly, extracellular polysaccharide biosynthetic process, hyaluronan biosynthetic process	63.6687	85.8507	79.3786	17.6394	15.8006	14.5326
ENSG00000143228	69.2959	-2.23773	0.30853	-7.25289	4.07977e-13	1.3809e-11	chr1	163266576	163355764	+	NUF2	protein_coding	This gene encodes a protein that is highly similar to yeast Nuf2, a component of a conserved protein complex associated with the centromere. Yeast Nuf2 disappears from the centromere during meiotic prophase when centromeres lose their connection to the spindle pole body, and plays a regulatory role in chromosome segregation. The encoded protein is found to be associated with centromeres of mitoti…	83540	GO:0031262	Ndc80 complex	GO:0003674, GO:0005515, GO:0008017, GO:0044877	molecular_function, protein binding, microtubule binding, protein-containing complex binding	GO:0007049, GO:0051301	cell cycle, cell division	101.367	102.832	138.346	25.9403	14.8712	32.419
ENSG00000109805	166.066	-2.23183	0.243989	-9.14725	5.83997e-20	3.60039e-18	chr4	17810979	17844865	+	NCAPG	protein_coding	This gene encodes a subunit of the condensin complex, which is responsible for the condensation and stabilization of chromosomes during mitosis and meiosis. Phosphorylation of the encoded protein activates the condensin complex. There are pseudogenes for this gene on chromosomes 8 and 15. Alternative splicing results in multiple transcript variants. [provided by RefSeq, Aug 2012].	64151	GO:0000796	condensin complex	GO:0005515	protein binding	GO:0051301, GO:0007076	cell division, mitotic chromosome condensation	224.516	209.438	387.821	72.633	48.3313	53.659
ENSG00000124479	43.4243	-2.22717	0.4139	-5.38095	7.40935e-08	1.33077e-06	chrX	43948776	43973395	-	NDP	protein_coding	Activates the canonical Wnt signaling pathway through FZD4 and LRP5 coreceptor. Plays a central role in retinal vascularization by acting as a ligand for FZD4 that signals via stabilizing beta-catenin (CTNNB1) and activating LEF/TCF-mediated transcriptional programs. Acts in concert with TSPAN12 to activate FZD4 independently of the Wnt-dependent activation of FZD4, suggesting the existence of a …	4693	GO:0009986, GO:0062023, GO:0031012, GO:0005615	cell surface, collagen-containing extracellular matrix, extracellular matrix, extracellular space	GO:0005125, GO:0005109, GO:0042803	cytokine activity, frizzled binding, protein homodimerization activity	GO:0007399, GO:0110135, GO:0045893, GO:0007033, GO:0007601, GO:0016055	nervous system development, Norrin signaling pathway, positive regulation of transcription, DNA-templated, vacuole organization, visual perception, Wnt signaling pathway	82.9368	81.1337	49.8951	9.33852	9.29448	27.9474
ENSG00000149506	9.93259	-2.2231	0.825166	-2.69412	0.00705739	0.0429807	chr11	60867542	60875693	+	ZP1	protein_coding	The zona pellucida is an extracellular matrix that surrounds the oocyte and early embryo. It is composed primarily of three or four glycoproteins with various functions during fertilization and preimplantation development. The protein encoded by this gene ensures the structural integrity of the zona pellucida. Mutations in this gene are a cause of oocyte maturation defect and infertility. [provid…	22917	GO:0005576, GO:0005886, GO:0035805, GO:0035805, GO:0062023	extracellular region, plasma membrane, egg coat, egg coat, collagen-containing extracellular matrix	GO:0005515, GO:0032190, GO:0035804, GO:0035804	protein binding, acrosin binding, structural constituent of egg coat, structural constituent of egg coat	GO:0007339, GO:0060468	binding of sperm to zona pellucida, prevention of polyspermy	8.37746	17.9249	22.6796	0	2.78834	7.82527
ENSG00000158246	14.5324	-2.21616	0.661737	-3.349	0.000811038	0.00659701	chr1	27005020	27012850	-	TENT5B	protein_coding	Probable nucleotidyltransferase that may act as a non-canonical poly(A) RNA polymerase.	115572	GO:0005634, GO:0005737	nucleus, cytoplasm	GO:1990817	RNA adenylyltransferase activity	GO:0048255	mRNA stabilization	15.9172	20.7551	35.1534	1.03761	6.50613	7.82527
ENSG00000035499	33.6803	-2.21357	0.434509	-5.09443	3.49797e-07	5.65498e-06	chr5	60596912	60700190	-	DEPDC1B	protein_coding	Predicted to enable GTPase activator activity. Involved in cell migration and positive regulation of Wnt signaling pathway. [provided by Alliance of Genome Resources, Apr 2022]	55789			GO:0005096	GTPase activator activity	GO:0016477, GO:0030177, GO:0030177, GO:0035556	cell migration, positive regulation of Wnt signaling pathway, positive regulation of Wnt signaling pathway, intracellular signal transduction	43.5628	42.4537	80.5126	14.5266	12.0828	8.94316
ENSG00000120937	134.375	-2.2095	0.489582	-4.51302	6.391e-06	8.34375e-05	chr1	11857464	11858945	-	NPPB	protein_coding	May have a role in cardio-renal homeostasis (PubMed:17372040). Able to promote the production of cGMP (PubMed:17372040).	4879	GO:0005737, GO:0005576, GO:0005615, GO:0005634, GO:0032991	cytoplasm, extracellular region, extracellular space, nucleus, protein-containing complex	GO:0008613, GO:0005179, GO:0051427, GO:0005102	diuretic hormone activity, hormone activity, hormone receptor binding, signaling receptor binding	GO:0061844, GO:0097746, GO:0007589, GO:0003161, GO:0007166, GO:0006182, GO:0019934, GO:0031640, GO:0016525, GO:0030308, GO:0003085, GO:0007218, GO:0035815, GO:0035810, GO:0006457, GO:0007168, GO:0008217, GO:0043114, GO:0042311	antimicrobial humoral immune response mediated by antimicrobial peptide, blood vessel diameter maintenance, body fluid secretion, cardiac conduction system development, cell surface receptor signaling pathway, cGMP biosynthetic process, cGMP-mediated signaling, killing of cells of other organism, negative regulation of angiogenesis, negative regulation of cell growth, negative regulation of syste…	193.519	254.722	214.322	24.9027	37.1779	81.6064
ENSG00000102384	100.204	-2.18727	0.253609	-8.62456	6.43381e-18	3.27724e-16	chrX	101098188	101166126	+	CENPI	protein_coding	This gene encodes a centromere protein that is a component of the CENPA-NAC (nucleosome-associated) complex. This complex is critical for accurate chromosome alignment and segregation and it ensures proper mitotic progression. This protein regulates the recruitment of kinetochore-associated proteins that are required to generate the spindle checkpoint signal. The product of this gene is involved …	2491	GO:0000776, GO:0005634	kinetochore, nucleus	GO:0005515	protein binding	GO:0034508	centromere complex assembly	127.337	180.192	185.973	39.4293	38.1074	30.1832
ENSG00000055813	35.8819	-2.18374	0.394708	-5.53255	3.15616e-08	6.03496e-07	chr2	56183990	56386172	+	CCDC85A	protein_coding	May play a role in cell-cell adhesion and epithelium development through its interaction with proteins of the beta-catenin family.	114800	GO:0005912	adherens junction	GO:0005515	protein binding	GO:0008150	biological_process	59.4799	66.9824	49.8951	16.6018	11.1534	11.179
ENSG00000240583	13.3251	-2.18234	0.674447	-3.23575	0.00121322	0.00935878	chr7	30911853	30925517	+	AQP1	protein_coding	This gene encodes a small integral membrane protein with six bilayer spanning domains that functions as a water channel protein. This protein permits passive transport of water along an osmotic gradient. This gene is a possible candidate for disorders involving imbalance in ocular fluid movement. [provided by RefSeq, Aug 2016].	358	GO:0016021	integral component of membrane	GO:0015267	channel activity	GO:0003091, GO:0003094, GO:0003097, GO:0003097, GO:0006813, GO:0006833, GO:0006833, GO:0006884, GO:0006972, GO:0009992, GO:0010761, GO:0010763, GO:0015670, GO:0015793, GO:0019233, GO:0019725, GO:0019934, GO:0021670, GO:0030157, GO:0030185, GO:0030950, GO:0033326, GO:0033363, GO:0034644, GO:0035377, GO:0035378, GO:0035378, GO:0042060, GO:0042476, GO:0043066, GO:0043154, GO:0044241, GO:0045766, GO:…	renal water homeostasis, glomerular filtration, renal water transport, renal water transport, potassium ion transport, water transport, water transport, cell volume homeostasis, hyperosmotic response, intracellular water homeostasis, fibroblast migration, positive regulation of fibroblast migration, carbon dioxide transport, glycerol transmembrane transport, sensory perception of pain, cellular h…	15.9172	35.8498	13.6078	4.15046	3.71779	6.70737
ENSG00000141052	29.3598	-2.18076	0.445674	-4.89318	9.92179e-07	1.49728e-05	chr17	12665890	12768949	+	MYOCD	protein_coding	This gene encodes a nuclear protein, which is expressed in heart, aorta, and in smooth muscle cell-containing tissues. It functions as a transcriptional co-activator of serum response factor (SRF) and modulates expression of cardiac and smooth muscle-specific SRF-target genes, and thus may play a crucial role in cardiogenesis and differentiation of the smooth muscle cell lineage. Alternatively sp…	93649	GO:0005634	nucleus	GO:0003713	transcription coactivator activity	GO:2000727	positive regulation of cardiac muscle cell differentiation	53.6157	51.8878	38.5553	6.22568	10.2239	15.6505
ENSG00000078401	688.029	-2.17767	0.268529	-8.10963	5.07737e-16	2.20649e-14	chr6	12290361	12297194	+	EDN1	protein_coding	Endothelins are endothelium-derived vasoconstrictor peptides (By similarity). Probable ligand for G-protein coupled receptors EDNRA and EDNRB which activates PTK2B, BCAR1, BCAR3 and, GTPases RAP1 and RHOA cascade in glomerular mesangial cells (PubMed:19086031).	1906	GO:0045178, GO:0005737, GO:0005576, GO:0005615, GO:0048237, GO:0030133, GO:0033093	basal part of cell, cytoplasm, extracellular region, extracellular space, rough endoplasmic reticulum lumen, transport vesicle, Weibel-Palade body	GO:0005125, GO:0031707, GO:0031708, GO:0005179	cytokine activity, endothelin A receptor binding, endothelin B receptor binding, hormone activity	GO:0007193, GO:0014824, GO:0007589, GO:0001569, GO:0019722, GO:0051216, GO:0007166, GO:0007267, GO:0006874, GO:0071277, GO:0035690, GO:0071398, GO:0071385, GO:0071456, GO:0071346, GO:0071347, GO:0071389, GO:0071375, GO:0071560, GO:0071356, GO:0009953, GO:0086100, GO:0042045, GO:0007186, GO:0007507, GO:0001821, GO:0001701, GO:0048016, GO:0045321, GO:0060137, GO:0051899, GO:0042474, GO:0010259, GO:…	adenylate cyclase-inhibiting G protein-coupled receptor signaling pathway, artery smooth muscle contraction, body fluid secretion, branching involved in blood vessel morphogenesis, calcium-mediated signaling, cartilage development, cell surface receptor signaling pathway, cell-cell signaling, cellular calcium ion homeostasis, cellular response to calcium ion, cellular response to drug, cellular r…	1150.22	1238.7	991.098	202.335	202.62	343.194
ENSG00000184661	105.593	-2.16544	0.25976	-8.33629	7.66547e-17	3.54437e-15	chr8	25459199	25507911	+	CDCA2	protein_coding	This gene encodes a targeting subunit of the cell-cycle associated protein, protein phosphatase 1, with a role in targeting this protein to chromatin during anaphase. These two proteins comprise a phosphatase complex that is involved in nuclear envelope reformation and regulation of the DNA damage response. The encoded protein may also play a role in cancer progression. Alternative splicing resul…	157313	GO:0005829, GO:0005654	cytosol, nucleoplasm			GO:0007049, GO:0051301, GO:0035307	cell cycle, cell division, positive regulation of protein dephosphorylation	131.526	163.211	223.394	43.5798	31.6012	40.2442
ENSG00000210144	451.85	-2.16463	0.164128	-13.1887	1.01982e-39	1.92047e-37	chrMT	5826	5891	-	MT-TY	Mt_tRNA		4579							845.285	697.183	672.45	210.636	113.393	172.156
ENSG00000113578	157.522	-2.15644	0.197907	-10.8962	1.20142e-27	1.2081e-25	chr5	142592178	142698070	-	FGF1	protein_coding	Plays an important role in the regulation of cell survival, cell division, angiogenesis, cell differentiation and cell migration. Functions as potent mitogen in vitro. Acts as a ligand for FGFR1 and integrins. Binds to FGFR1 in the presence of heparin leading to FGFR1 dimerization and activation via sequential autophosphorylation on tyrosine residues which act as docking sites for interacting pro…	2246	GO:0005938, GO:0005829, GO:0005576, GO:0005634	cell cortex, cytosol, extracellular region, nucleus	GO:0005104, GO:0008083, GO:0008201	fibroblast growth factor receptor binding, growth factor activity, heparin binding	GO:0001525, GO:0030154, GO:0008543, GO:0051781	angiogenesis, cell differentiation, fibroblast growth factor receptor signaling pathway, positive regulation of cell division	240.433	257.552	273.289	56.0311	47.4018	70.4274
ENSG00000258725	156.041	-2.15261	0.250824	-8.58216	9.31046e-18	4.68114e-16	chr15	90966340	90988625	+	PRC1-AS1	lncRNA		100507118							209.436	189.626	366.275	47.7302	70.638	52.5411
ENSG00000003137	35.7399	-2.14185	0.410099	-5.22276	1.76272e-07	2.9946e-06	chr2	72129238	72147862	-	CYP26B1	protein_coding	This gene encodes a member of the cytochrome P450 superfamily. The cytochrome P450 proteins are monooxygenases which catalyze many reactions involved in drug metabolism and synthesis of cholesterol, steroids and other lipids. The encoded protein is localized to the endoplasmic reticulum, and functions as a critical regulator of all-trans retinoic acid levels by the specific inactivation of all-tr…	56603	GO:0005737, GO:0005789	cytoplasm, endoplasmic reticulum membrane	GO:0020037, GO:0005506, GO:0004497, GO:0016705	heme binding, iron ion binding, monooxygenase activity, oxidoreductase activity, acting on paired donors, with incorporation or reduction of molecular oxygen	GO:0001709, GO:0001768, GO:0001822, GO:0006766, GO:0006805, GO:0006954, GO:0007140, GO:0007283, GO:0009954, GO:0010628, GO:0016125, GO:0030326, GO:0033189, GO:0034653, GO:0042573, GO:0043587, GO:0045580, GO:0048384, GO:0048387, GO:0060349, GO:0061436, GO:0070268, GO:0071300, GO:2001037	cell fate determination, establishment of T cell polarity, kidney development, vitamin metabolic process, xenobiotic metabolic process, inflammatory response, male meiotic nuclear division, spermatogenesis, proximal/distal pattern formation, positive regulation of gene expression, sterol metabolic process, embryonic limb morphogenesis, response to vitamin A, retinoic acid catabolic process, retin…	56.129	54.7181	63.5029	11.4138	7.43558	21.24
ENSG00000144130	13.3932	-2.13775	0.743453	-2.87543	0.00403483	0.0266916	chr2	112721020	112742879	+	NT5DC4	protein_coding	5'-nucleotidase domain-containing protein 4	284958			GO:0008253, GO:0046872	5'-nucleotidase activity, metal ion binding			9.2152	22.642	34.0194	5.18807	9.29448	0
ENSG00000144554	81.1091	-2.13226	0.2922	-7.29728	2.93644e-13	1.01042e-11	chr3	10026370	10101932	+	FANCD2	protein_coding	The Fanconi anemia complementation group (FANC) currently includes FANCA, FANCB, FANCC, FANCD1 (also called BRCA2), FANCD2, FANCE, FANCF, FANCG, FANCI, FANCJ (also called BRIP1), FANCL, FANCM and FANCN (also called PALB2). The previously defined group FANCH is the same as FANCA. Fanconi anemia is a genetically heterogeneous recessive disorder characterized by cytogenetic instability, hypersensiti…	2177	GO:0000785, GO:0000793, GO:0005634, GO:0005634, GO:0005654, GO:0005654, GO:0005730, GO:0005829, GO:0016604, GO:1990391	chromatin, condensed chromosome, nucleus, nucleus, nucleoplasm, nucleoplasm, nucleolus, cytosol, nuclear body, DNA repair complex	GO:0005515, GO:0070182, GO:0070182	protein binding, DNA polymerase binding, DNA polymerase binding	GO:0006281	DNA repair	109.745	127.361	159.891	39.4293	33.4601	16.7684
ENSG00000106484	5085.16	-2.12907	0.0909311	-23.4141	3.07032e-121	5.96256e-118	chr7	130486171	130506465	+	MEST	protein_coding	This gene encodes a member of the alpha/beta hydrolase superfamily. It is imprinted, exhibiting preferential expression from the paternal allele in fetal tissues, and isoform-specific imprinting in lymphocytes. The loss of imprinting of this gene has been linked to certain types of cancer and may be due to promotor switching. The encoded protein may play a role in development. Alternatively splic…	4232	GO:0005783, GO:0005783, GO:0005789, GO:0070062	endoplasmic reticulum, endoplasmic reticulum, endoplasmic reticulum membrane, extracellular exosome	GO:0016787	hydrolase activity	GO:0007498	mesoderm development	8618.73	8921.87	7289.22	1925.81	1641.4	2113.94
ENSG00000091879	58.9566	-2.12435	0.308382	-6.8887	5.63061e-12	1.67902e-10	chr8	6499632	6563409	-	ANGPT2	protein_coding	Angiopoietin-2	285	GO:0005576, GO:0005615, GO:0005615, GO:0042995, GO:0062023	extracellular region, extracellular space, extracellular space, cell projection, collagen-containing extracellular matrix	GO:0030971	receptor tyrosine kinase binding	GO:0001525, GO:0001666, GO:0007165, GO:0007281, GO:0009612, GO:0009749, GO:0010467, GO:0010812, GO:0014070, GO:0014823, GO:0016525, GO:0031100, GO:0043537, GO:0045766, GO:0048014, GO:0048014, GO:0050928, GO:0060135, GO:0071363, GO:0072012	angiogenesis, response to hypoxia, signal transduction, germ cell development, response to mechanical stimulus, response to glucose, gene expression, negative regulation of cell-substrate adhesion, response to organic cyclic compound, response to activity, negative regulation of angiogenesis, animal organ regeneration, negative regulation of blood vessel endothelial cell migration, positive regul…	103.043	100.945	83.9145	24.9027	24.1656	16.7684
ENSG00000272157	13.5269	-2.11471	0.625702	-3.37974	0.000725549	0.00597199	chr8	24955941	24957123	+		lncRNA									24.2946	17.9249	23.8136	4.15046	6.50613	4.47158
ENSG00000138160	175.445	-2.11154	0.217441	-9.71087	2.71013e-22	1.95835e-20	chr10	92574105	92655395	+	KIF11	protein_coding	Kinesin-like protein	3832	GO:0005737, GO:0005874	cytoplasm, microtubule	GO:0005524, GO:1990939, GO:0008017	ATP binding, ATP-dependent microtubule motor activity, microtubule binding	GO:0007018	microtubule-based movement	241.271	235.854	378.749	69.5201	72.4969	54.7769
ENSG00000138182	190.055	-2.10804	0.196752	-10.7142	8.73128e-27	8.34764e-25	chr10	89701590	89774939	+	KIF20B	protein_coding	Enables several functions, including WW domain binding activity; plus-end-directed microtubule motor activity; and protein homodimerization activity. Involved in positive regulation of cell population proliferation and positive regulation of cytokinesis. Located in several cellular components, including microtubule cytoskeleton; midbody; and nuclear lumen. [provided by Alliance of Genome Resource…	9585	GO:0005634, GO:0005634, GO:0005654, GO:0005730, GO:0005737, GO:0005813, GO:0005829, GO:0005871, GO:0005874, GO:0030426, GO:0030496, GO:0030496, GO:0045171, GO:0048471, GO:0051233, GO:0070938, GO:0097431, GO:1990023	nucleus, nucleus, nucleoplasm, nucleolus, cytoplasm, centrosome, cytosol, kinesin complex, microtubule, growth cone, midbody, midbody, intercellular bridge, perinuclear region of cytoplasm, spindle midzone, contractile ring, mitotic spindle pole, mitotic spindle midzone	GO:0005524, GO:1990939, GO:0008017	ATP binding, ATP-dependent microtubule motor activity, microtubule binding	GO:0007018, GO:0007088	microtubule-based movement, regulation of mitotic nuclear division	262.214	276.421	387.821	72.633	75.2853	65.9558
ENSG00000270823	1085.98	-2.09622	0.115326	-18.1764	7.93461e-74	4.74123e-71	chr7	130495794	130498427	-		lncRNA									1809.53	1892.49	1577.37	330.999	419.181	486.285
ENSG00000146950	117.305	-2.09236	0.2363	-8.8547	8.39105e-19	4.63927e-17	chrX	9786429	9949443	+	SHROOM2	protein_coding	This gene represents the human homolog of Xenopus laevis apical protein (APX) gene, which is implicated in amiloride-sensitive sodium channel activity. It is expressed in endothelial cells and facilitates the formation of a contractile network within endothelial cells. Depletion of this gene results in an increase in endothelial sprouting, migration, and angiogenesis. This gene is highly expresse…	357	GO:0005737, GO:0005856	cytoplasm, cytoskeleton	GO:0051015	actin filament binding	GO:0045176, GO:0032401	apical protein localization, establishment of melanosome localization	168.387	192.457	209.786	59.144	42.7546	31.3011
ENSG00000134057	375.895	-2.08311	0.175212	-11.8891	1.34913e-32	1.8069e-30	chr5	69167135	69178245	+	CCNB1	protein_coding	The protein encoded by this gene is a regulatory protein involved in mitosis. The gene product complexes with p34(cdc2) to form the maturation-promoting factor (MPF). The encoded protein is necessary for proper control of the G2/M transition phase of the cell cycle. [provided by RefSeq, Aug 2017].	891	GO:0000922, GO:0000940, GO:0005634, GO:0005634, GO:0005654, GO:0005737, GO:0005737, GO:0005759, GO:0005759, GO:0005813, GO:0005813, GO:0005829, GO:0005829, GO:0016020, GO:0097125, GO:0097125, GO:0097125	spindle pole, outer kinetochore, nucleus, nucleus, nucleoplasm, cytoplasm, cytoplasm, mitochondrial matrix, mitochondrial matrix, centrosome, centrosome, cytosol, cytosol, membrane, cyclin B1-CDK1 complex, cyclin B1-CDK1 complex, cyclin B1-CDK1 complex	GO:0005113, GO:0005515, GO:0016538, GO:0019901, GO:0044389, GO:0061575	patched binding, protein binding, cyclin-dependent protein serine/threonine kinase regulator activity, protein kinase binding, ubiquitin-like protein ligase binding, cyclin-dependent protein serine/threonine kinase activator activity	GO:0000079, GO:0000086, GO:0001701, GO:0007052, GO:0007080, GO:0007080, GO:0010971, GO:0044772, GO:0045931, GO:0048146, GO:0051301, GO:0051987, GO:0090266, GO:1905448	regulation of cyclin-dependent protein serine/threonine kinase activity, G2/M transition of mitotic cell cycle, in utero embryonic development, mitotic spindle organization, mitotic metaphase chromosome alignment, mitotic metaphase chromosome alignment, positive regulation of G2/M transition of mitotic cell cycle, mitotic cell cycle phase transition, positive regulation of mitotic cell cycle, pos…	511.863	496.236	817.599	134.89	150.571	144.209
ENSG00000116833	9.83069	-2.08264	0.738952	-2.81837	0.00482686	0.0310325	chr1	200027614	200177420	+	NR5A2	protein_coding	The protein encoded by this gene is a DNA-binding zinc finger transcription factor and is a member of the fushi tarazu factor-1 subfamily of orphan nuclear receptors. The encoded protein is involved in the expression of genes for hepatitis B virus and cholesterol biosynthesis, and may be an important regulator of embryonic development. [provided by RefSeq, Jun 2016].	2494	GO:0000785, GO:0005634, GO:0005654, GO:0005737, GO:0090575, GO:0090575	chromatin, nucleus, nucleoplasm, cytoplasm, RNA polymerase II transcription regulator complex, RNA polymerase II transcription regulator complex	GO:0000976, GO:0000978, GO:0000978, GO:0000981, GO:0001221, GO:0001228, GO:0003677, GO:0003682, GO:0003700, GO:0004879, GO:0004879, GO:0005515, GO:0005543, GO:0008270, GO:0043565, GO:1990837	transcription cis-regulatory region binding, RNA polymerase II cis-regulatory region sequence-specific DNA binding, RNA polymerase II cis-regulatory region sequence-specific DNA binding, DNA-binding transcription factor activity, RNA polymerase II-specific, transcription coregulator binding, DNA-binding transcription activator activity, RNA polymerase II-specific, DNA binding, chromatin binding, …	GO:0006355, GO:0006355, GO:0006357, GO:0008206, GO:0009755, GO:0009792, GO:0009888, GO:0030522, GO:0042127, GO:0042592, GO:0042632, GO:0045070, GO:0045893, GO:0045944, GO:0045944, GO:0061113, GO:0090425, GO:0097720, GO:1990830	regulation of DNA-templated transcription, regulation of DNA-templated transcription, regulation of transcription by RNA polymerase II, bile acid metabolic process, hormone-mediated signaling pathway, embryo development ending in birth or egg hatching, tissue development, intracellular receptor signaling pathway, regulation of cell population proliferation, homeostatic process, cholesterol homeos…	12.5662	22.642	12.4738	3.11284	3.71779	4.47158
ENSG00000277734	11.5645	-2.07874	0.671836	-3.09412	0.001974	0.0143577	chr14	22547506	22552156	+	TRAC	TR_C_gene	T cell receptors recognize foreign antigens which have been processed as small peptides and bound to major histocompatibility complex (MHC) molecules at the surface of antigen presenting cells (APC). Each T cell receptor is a dimer consisting of one alpha and one beta chain or one delta and one gamma chain. In a single cell, the T cell receptor loci are rearranged and expressed in the order delta…	28755	GO:0016021	integral component of membrane			GO:0002250, GO:0009617, GO:0046631, GO:0050852	adaptive immune response, response to bacterium, alpha-beta T cell activation, T cell receptor signaling pathway	19.2681	19.8117	17.0097	6.22568	3.71779	3.35369
ENSG00000126562	462.571	-2.07503	0.125368	-16.5514	1.56341e-61	6.84199e-59	chr17	42780610	42797066	+	WNK4	protein_coding	This gene encodes a member of the WNK family of serine-threonine protein kinases. The kinase is part of the tight junction complex in kidney cells, and regulates the balance between NaCl reabsorption and K(+) secretion. The kinase regulates the activities of several types of ion channels, cotransporters, and exchangers involved in electrolyte flux in epithelial cells. Mutations in this gene resul…	65266	GO:0005737, GO:0005829, GO:0005923, GO:0005923, GO:0016020, GO:0032991, GO:0044297	cytoplasm, cytosol, bicellular tight junction, bicellular tight junction, membrane, protein-containing complex, cell body	GO:0004672, GO:0004674, GO:0004674, GO:0005515, GO:0005524, GO:0008200, GO:0031404, GO:0106310	protein kinase activity, protein serine/threonine kinase activity, protein serine/threonine kinase activity, protein binding, ATP binding, ion channel inhibitor activity, chloride ion binding, protein serine kinase activity	GO:0002021, GO:0003096, GO:0006468, GO:0006821, GO:0006954, GO:0007165, GO:0008104, GO:0008217, GO:0010467, GO:0010766, GO:0030644, GO:0035556, GO:0035725, GO:0035932, GO:0042116, GO:0050801, GO:0055074, GO:0070294, GO:0070294, GO:0070371, GO:0070528, GO:0071466, GO:0071805, GO:0072156, GO:0090188, GO:1903077, GO:1903764	response to dietary excess, renal sodium ion transport, protein phosphorylation, chloride transport, inflammatory response, signal transduction, protein localization, regulation of blood pressure, gene expression, negative regulation of sodium ion transport, intracellular chloride ion homeostasis, intracellular signal transduction, sodium ion transmembrane transport, aldosterone secretion, macrop…	831.881	678.315	732.551	182.62	175.666	174.392
ENSG00000147036	11.8117	-2.06702	0.696846	-2.96625	0.00301453	0.020815	chrX	37571569	37684463	+	LANCL3	protein_coding	LanC-like protein 3	347404	GO:0005886	plasma membrane			GO:0005975	carbohydrate metabolic process	20.1059	19.8117	17.0097	5.18807	0.929448	7.82527
ENSG00000111247	39.3472	-2.06155	0.380979	-5.41119	6.26084e-08	1.13964e-06	chr12	4538798	4560047	+	RAD51AP1	protein_coding	Enables nucleic acid binding activity. Involved in DNA repair; cellular response to ionizing radiation; and positive regulation of DNA recombination. Located in chromatin and nucleus. Part of protein-containing complex. [provided by Alliance of Genome Resources, Apr 2022]	10635	GO:0000781, GO:0000785, GO:0005634, GO:0005634, GO:0005654, GO:0005694, GO:0032991	chromosome, telomeric region, chromatin, nucleus, nucleus, nucleoplasm, chromosome, protein-containing complex	GO:0000217, GO:0003677, GO:0003690, GO:0003690, GO:0003697, GO:0003697, GO:0003723, GO:0005515, GO:0062037	DNA secondary structure binding, DNA binding, double-stranded DNA binding, double-stranded DNA binding, single-stranded DNA binding, single-stranded DNA binding, RNA binding, protein binding, D-loop DNA binding	GO:0000724, GO:0000724, GO:0000724, GO:0006281, GO:0006974, GO:0010569, GO:0010845, GO:0036297, GO:0036297, GO:0051321, GO:0071479, GO:1905168	double-strand break repair via homologous recombination, double-strand break repair via homologous recombination, double-strand break repair via homologous recombination, DNA repair, DNA damage response, regulation of double-strand break repair via homologous recombination, positive regulation of reciprocal meiotic recombination, interstrand cross-link repair, interstrand cross-link repair, meiot…	51.9402	67.9259	70.3068	15.5642	10.2239	20.1221
ENSG00000285877	12.1864	-2.04914	0.650464	-3.15028	0.00163116	0.0120963	chr17	67244282	67273503	+		lncRNA									19.2681	22.642	17.0097	4.15046	5.57669	4.47158
ENSG00000146410	19.5538	-2.0461	0.550726	-3.71528	0.000202976	0.00191523	chr6	136231024	136250335	-	MTFR2	protein_coding	Predicted to be involved in aerobic respiration and mitochondrial fission. Predicted to be active in mitochondrion. [provided by Alliance of Genome Resources, Apr 2022]	113115	GO:0005739, GO:0005739	mitochondrion, mitochondrion	GO:0005515	protein binding	GO:0000266, GO:0000266, GO:0007005, GO:0009060, GO:0009060	mitochondrial fission, mitochondrial fission, mitochondrion organization, aerobic respiration, aerobic respiration	18.4304	39.6234	36.2874	6.22568	5.57669	11.179
ENSG00000137807	207.174	-2.04508	0.195532	-10.459	1.33198e-25	1.16584e-23	chr15	69414246	69448427	+	KIF23	protein_coding	Kinesin-like protein	9493	GO:0005737, GO:0005874	cytoplasm, microtubule	GO:0005524, GO:1990939, GO:0008017	ATP binding, ATP-dependent microtubule motor activity, microtubule binding	GO:0007018	microtubule-based movement	335.936	267.93	398.027	75.7458	99.4509	65.9558
ENSG00000253174	72.3053	-2.03985	0.272673	-7.48094	7.37928e-14	2.71992e-12	chr8	41540381	41545044	-		lncRNA									105.556	118.87	124.738	26.978	29.7423	27.9474
ENSG00000076382	138.321	-2.03938	0.277214	-7.35671	1.885e-13	6.64067e-12	chr17	28577565	28599025	-	SPAG5	protein_coding	This gene encodes a protein associated with the mitotic spindle apparatus. The encoded protein may be involved in the functional and dynamic regulation of mitotic spindles. [provided by RefSeq, Jul 2008].	10615	GO:0000776, GO:0005737, GO:0005829, GO:0016604, GO:0030496, GO:0034451, GO:0035253, GO:0035371, GO:0036064, GO:0072686, GO:0097431	kinetochore, cytoplasm, cytosol, nuclear body, midbody, centriolar satellite, ciliary rootlet, microtubule plus-end, ciliary basal body, mitotic spindle, mitotic spindle pole	GO:0005515, GO:0008017	protein binding, microtubule binding	GO:0051301, GO:0051988	cell division, regulation of attachment of spindle microtubules to kinetochore	161.685	158.494	348.132	47.7302	61.3436	52.5411
ENSG00000082482	55.1408	-2.03923	0.36652	-5.56377	2.64013e-08	5.10799e-07	chr1	215005775	215237090	+	KCNK2	protein_coding	This gene encodes one of the members of the two-pore-domain background potassium channel protein family. This type of potassium channel is formed by two homodimers that create a channel that leaks potassium out of the cell to control resting membrane potential. The channel can be opened, however, by certain anesthetics, membrane stretching, intracellular acidosis, and heat. Three transcript varia…	3776	GO:0016021	integral component of membrane	GO:0005267	potassium channel activity	GO:0003231, GO:0007186, GO:0007613, GO:0009612, GO:0030322, GO:0048678, GO:0060044, GO:0071456, GO:0071805, GO:0071805, GO:0090102, GO:1900039, GO:2000279	cardiac ventricle development, G protein-coupled receptor signaling pathway, memory, response to mechanical stimulus, stabilization of membrane potential, response to axon injury, negative regulation of cardiac muscle cell proliferation, cellular response to hypoxia, potassium ion transmembrane transport, potassium ion transmembrane transport, cochlea development, positive regulation of cellular …	67.8574	101.889	96.3883	37.3541	13.9417	13.4147
ENSG00000111913	60.3489	-2.03791	0.303642	-6.71156	1.92552e-11	5.42427e-10	chr6	24804282	25042170	-	RIPOR2	protein_coding	Rho family-interacting cell polarization regulator 2	9750	GO:0016324, GO:0005737, GO:0005856, GO:0030175, GO:0060171	apical plasma membrane, cytoplasm, cytoskeleton, filopodium, stereocilium membrane	GO:0005515, GO:0071889	protein binding, 14-3-3 protein binding	GO:0007155, GO:0006935, GO:0009968, GO:0007605, GO:0048741	cell adhesion, chemotaxis, negative regulation of signal transduction, sensory perception of sound, skeletal muscle fiber development	110.582	90.5678	89.5844	25.9403	18.589	26.8295
ENSG00000120156	71.1727	-2.03751	0.281908	-7.22759	4.91627e-13	1.65502e-11	chr9	27109141	27230174	+	TEK	protein_coding	This gene encodes a receptor that belongs to the protein tyrosine kinase Tie2 family. The encoded protein possesses a unique extracellular region that contains two immunoglobulin-like domains, three epidermal growth factor (EGF)-like domains and three fibronectin type III repeats. The ligand angiopoietin-1 binds to this receptor and mediates a signaling pathway that functions in embryonic vascula…	7010	GO:0001725, GO:0005576, GO:0005737, GO:0005884, GO:0005886, GO:0005886, GO:0005886, GO:0005902, GO:0005911, GO:0005925, GO:0009925, GO:0009986, GO:0016323, GO:0016324, GO:0034451, GO:0043235, GO:0045121	stress fiber, extracellular region, cytoplasm, actin filament, plasma membrane, plasma membrane, plasma membrane, microvillus, cell-cell junction, focal adhesion, basal plasma membrane, cell surface, basolateral plasma membrane, apical plasma membrane, centriolar satellite, receptor complex, membrane raft	GO:0004672, GO:0004714, GO:0004714, GO:0005515, GO:0005524, GO:0019838, GO:0038023, GO:0042802	protein kinase activity, transmembrane receptor protein tyrosine kinase activity, transmembrane receptor protein tyrosine kinase activity, protein binding, ATP binding, growth factor binding, signaling receptor activity, identical protein binding	GO:0001525, GO:0001525, GO:0001666, GO:0001934, GO:0001935, GO:0001935, GO:0001938, GO:0001958, GO:0002040, GO:0007169, GO:0007169, GO:0007267, GO:0007275, GO:0007507, GO:0010595, GO:0010595, GO:0010595, GO:0016310, GO:0016525, GO:0032878, GO:0033674, GO:0034446, GO:0035022, GO:0035025, GO:0043066, GO:0043114, GO:0043410, GO:0043434, GO:0043627, GO:0045766, GO:0045766, GO:0045766, GO:0048014, GO:…	angiogenesis, angiogenesis, response to hypoxia, positive regulation of protein phosphorylation, endothelial cell proliferation, endothelial cell proliferation, positive regulation of endothelial cell proliferation, endochondral ossification, sprouting angiogenesis, cell surface receptor protein tyrosine kinase signaling pathway, cell surface receptor protein tyrosine kinase signaling pathway, ce…	97.1785	120.757	125.872	31.1284	29.7423	22.3579
ENSG00000071539	211.286	-2.03707	0.168623	-12.0806	1.33727e-33	1.93263e-31	chr5	892884	919357	+	TRIP13	protein_coding	This gene encodes a protein that interacts with thyroid hormone receptors, also known as hormone-dependent transcription factors. The gene product interacts specifically with the ligand binding domain. This gene is one of several that may play a role in early-stage non-small cell lung cancer. [provided by RefSeq, Oct 2009].	9319	GO:0001673, GO:0005634, GO:0005694	male germ cell nucleus, nucleus, chromosome	GO:0005524	ATP binding	GO:0001556, GO:0006302, GO:0006366, GO:0007094, GO:0007130, GO:0007131, GO:0007131, GO:0007141, GO:0007144, GO:0007283, GO:0007286, GO:0048477, GO:0051598	oocyte maturation, double-strand break repair, transcription by RNA polymerase II, mitotic spindle assembly checkpoint signaling, synaptonemal complex assembly, reciprocal meiotic recombination, reciprocal meiotic recombination, male meiosis I, female meiosis I, spermatogenesis, spermatid development, oogenesis, meiotic recombination checkpoint signaling	328.396	321.704	369.677	72.633	89.227	86.078
ENSG00000285970	15.114	-2.03332	0.611848	-3.32325	0.000889763	0.00714939	chr16	2430702	2437103	-		lncRNA									24.2946	18.8683	29.4835	5.18807	2.78834	10.0611
ENSG00000136982	35.8408	-2.02753	0.414986	-4.88578	1.0302e-06	1.55164e-05	chr8	119833976	119855894	-	DSCC1	protein_coding	Loads PCNA onto primed templates regulating velocity, spacing and restart activity of replication forks. May couple DNA replication to sister chromatid cohesion through regulation of the acetylation of the cohesin subunit SMC3.	79075	GO:0000785, GO:0000775, GO:0031390, GO:0005654, GO:0005634	chromatin, chromosome, centromeric region, Ctf18 RFC-like complex, nucleoplasm, nucleus	GO:0003677	DNA binding	GO:0032508, GO:0006260, GO:0034088, GO:1900264, GO:0034421, GO:0006275	DNA duplex unwinding, DNA replication, maintenance of mitotic sister chromatid cohesion, positive regulation of DNA-directed DNA polymerase activity, post-translational protein acetylation, regulation of DNA replication	37.6986	61.322	73.7087	18.677	10.2239	13.4147
ENSG00000198826	145.198	-2.02699	0.257072	-7.88491	3.14773e-15	1.29716e-13	chr15	32615144	32639941	+	ARHGAP11A	protein_coding	This gene encodes a member of the Rho GTPase activating protein family. In response to DNA damage, the encoded protein interacts with the p53 tumor suppressor protein and stimulates its tetramerization, which results in cell-cycle arrest and apoptosis. A chromosomal deletion that includes this gene is one cause of Prader-Willi syndrome, and an intronic variant of this gene may be associated with …	9824	GO:0005634, GO:0005829	nucleus, cytosol	GO:0005096, GO:0005096, GO:0005096	GTPase activator activity, GTPase activator activity, GTPase activator activity	GO:0007165	signal transduction	175.927	203.778	320.916	71.5954	63.2024	35.7727
ENSG00000204183	76.2305	-2.02638	0.273904	-7.39816	1.38081e-13	4.9146e-12	chr20	35433029	35435450	+	GDF5-AS1	lncRNA									118.122	119.814	129.274	20.7523	32.5307	36.8906
ENSG00000068489	396.18	-2.02312	0.159475	-12.6861	7.06135e-37	1.14276e-34	chr17	59155732	59206709	+	PRR11	protein_coding	Involved in regulation of cell cycle. Located in cytoplasm and nucleus. [provided by Alliance of Genome Resources, Apr 2022]	55771	GO:0005634, GO:0005634, GO:0005737, GO:0005737, GO:0016020	nucleus, nucleus, cytoplasm, cytoplasm, membrane			GO:0051726	regulation of cell cycle	532.806	603.785	771.106	185.733	128.264	155.387
ENSG00000180914	495.273	-2.0228	0.283312	-7.13984	9.34418e-13	3.03388e-11	chr3	8750381	8769628	-	OXTR	protein_coding	The protein encoded by this gene belongs to the G-protein coupled receptor family and acts as a receptor for oxytocin. Its activity is mediated by G proteins which activate a phosphatidylinositol-calcium second messenger system. The oxytocin-oxytocin receptor system plays an important role in the uterus during parturition. [provided by RefSeq, Jul 2008].	5021	GO:0016021	integral component of membrane	GO:0004990	oxytocin receptor activity	GO:0001967, GO:0001975, GO:0001992, GO:0006936, GO:0007166, GO:0007186, GO:0007204, GO:0007507, GO:0007565, GO:0007595, GO:0007613, GO:0009410, GO:0010701, GO:0021537, GO:0032230, GO:0032355, GO:0032570, GO:0032870, GO:0034059, GO:0034097, GO:0035176, GO:0042220, GO:0042711, GO:0042713, GO:0042755, GO:0043434, GO:0044849, GO:0045777, GO:0045907, GO:0048565, GO:0051965, GO:0051968, GO:0060137, GO:…	suckling behavior, response to amphetamine, regulation of systemic arterial blood pressure by vasopressin, muscle contraction, cell surface receptor signaling pathway, G protein-coupled receptor signaling pathway, positive regulation of cytosolic calcium ion concentration, heart development, female pregnancy, lactation, memory, response to xenobiotic stimulus, positive regulation of norepinephrin…	881.308	864.168	638.431	177.432	148.712	261.588
ENSG00000117724	410.964	-1.99443	0.168116	-11.8634	1.83401e-32	2.42495e-30	chr1	214603195	214664571	+	CENPF	protein_coding	This gene encodes a protein that associates with the centromere-kinetochore complex. The protein is a component of the nuclear matrix during the G2 phase of interphase. In late G2 the protein associates with the kinetochore and maintains this association through early anaphase. It localizes to the spindle midzone and the intracellular bridge in late anaphase and telophase, respectively, and is th…	1063	GO:0000775, GO:0000775, GO:0000776, GO:0000785, GO:0000922, GO:0000922, GO:0000940, GO:0000940, GO:0005634, GO:0005634, GO:0005635, GO:0005654, GO:0005737, GO:0005813, GO:0005819, GO:0005829, GO:0005829, GO:0005930, GO:0016363, GO:0030496, GO:0031965, GO:0036064, GO:0045120, GO:0048471, GO:0097539	chromosome, centromeric region, chromosome, centromeric region, kinetochore, chromatin, spindle pole, spindle pole, outer kinetochore, outer kinetochore, nucleus, nucleus, nuclear envelope, nucleoplasm, cytoplasm, centrosome, spindle, cytosol, cytosol, axoneme, nuclear matrix, midbody, nuclear membrane, ciliary basal body, pronucleus, perinuclear region of cytoplasm, ciliary transition fiber	GO:0003682, GO:0005515, GO:0008017, GO:0042803, GO:0070840, GO:0070840, GO:0140297	chromatin binding, protein binding, microtubule binding, protein homodimerization activity, dynein complex binding, dynein complex binding, DNA-binding transcription factor binding	GO:0000278, GO:0000278, GO:0001822, GO:0007059, GO:0007059, GO:0007094, GO:0007517, GO:0009410, GO:0010389, GO:0010389, GO:0015031, GO:0015031, GO:0016202, GO:0021591, GO:0030154, GO:0045892, GO:0051301, GO:0051310, GO:0051310, GO:0051382, GO:0071897	mitotic cell cycle, mitotic cell cycle, kidney development, chromosome segregation, chromosome segregation, mitotic spindle assembly checkpoint signaling, muscle organ development, response to xenobiotic stimulus, regulation of G2/M transition of mitotic cell cycle, regulation of G2/M transition of mitotic cell cycle, protein transport, protein transport, regulation of striated muscle tissue deve…	564.641	541.52	866.361	174.319	174.736	144.209
ENSG00000102879	55.4584	-1.99312	0.321716	-6.19526	5.81884e-10	1.40157e-08	chr16	30182827	30189076	+	CORO1A	protein_coding	Coronin	11151	GO:0005938, GO:0005856, GO:0030670	cell cortex, cytoskeleton, phagocytic vesicle membrane	GO:0051015	actin filament binding	GO:0030595, GO:0001845	leukocyte chemotaxis, phagolysosome assembly	87.9633	105.662	72.5747	22.8275	26.954	16.7684
ENSG00000198574	26.769	-1.99225	0.466886	-4.26709	1.98036e-05	0.000233791	chr1	162395268	162412138	-	SH2D1B	protein_coding	Cytoplasmic adapter regulating receptors of the signaling lymphocytic activation molecule (SLAM) family such as CD84, SLAMF1, LY9 and CD244 (PubMed:11689425). In SLAM signaling seems to cooperate with SH2D1A/SAP. Plays a role in regulation of effector functions of natural killer (NK) cells by controlling signal transduction through CD244/2B4 without effecting its tyrosine phosphorylation; downstr…	117157	GO:0005829	cytosol	GO:0030674	protein-macromolecule adaptor activity	GO:0002250, GO:0045087, GO:0002366, GO:0045089, GO:0002717	adaptive immune response, innate immune response, leukocyte activation involved in immune response, positive regulation of innate immune response, positive regulation of natural killer cell mediated immunity	32.6721	37.7366	57.833	12.4514	6.50613	13.4147
ENSG00000189292	11.1475	-1.98583	0.686944	-2.89082	0.00384242	0.0256096	chr2	279558	288851	-	ALKAL2	protein_coding	Enables receptor signaling protein tyrosine kinase activator activity and receptor tyrosine kinase binding activity. Involved in positive regulation of ERK1 and ERK2 cascade; positive regulation of ERK5 cascade; and positive regulation of neuron projection development. Predicted to be located in extracellular region. [provided by Alliance of Genome Resources, Apr 2022]	285016	GO:0005576	extracellular region	GO:0030298, GO:0030971	receptor signaling protein tyrosine kinase activator activity, receptor tyrosine kinase binding	GO:0007169, GO:0010976, GO:0070374, GO:0070374, GO:0070378, GO:0070378	cell surface receptor protein tyrosine kinase signaling pathway, positive regulation of neuron projection development, positive regulation of ERK1 and ERK2 cascade, positive regulation of ERK1 and ERK2 cascade, positive regulation of ERK5 cascade, positive regulation of ERK5 cascade	20.9436	14.1512	18.1437	4.15046	2.78834	6.70737
ENSG00000144057	16.8764	-1.98	0.571932	-3.46195	0.000536284	0.00457409	chr2	106801600	106887108	-	ST6GAL2	protein_coding	This locus encodes a sialyltransferase. The encoded type II transmembrane protein catalyzes the transfer of sialic acid from CMP to an oligosaccharide substrate. Polymorphisms at this locus may be associated with variations in risperidone response in schizophrenic patients. Alternatively spliced transcript variants have been described. [provided by RefSeq, Jan 2012].	84620	GO:0005794, GO:0016021	Golgi apparatus, integral component of membrane	GO:0008373	sialyltransferase activity	GO:0006486	protein glycosylation	25.9701	32.0761	22.6796	11.4138	4.64724	4.47158
ENSG00000147536	227.263	-1.96606	0.170704	-11.5174	1.07839e-30	1.3192e-28	chr8	41529218	41545030	+	GINS4	protein_coding	The yeast heterotetrameric GINS complex is made up of Sld5, Psf1 (GINS1; MIM 610608), Psf2 (GINS2; MIM 610609), and Psf3 (GINS3; MIM 610610). The formation of the GINS complex is essential for the initiation of DNA replication in yeast and Xenopus egg extracts (Ueno et al., 2005 [PubMed 16287864]). See GINS1 for additional information about the GINS complex.[supplied by OMIM, Mar 2008].	84296	GO:0005694, GO:0005634	chromosome, nucleus	GO:0005515	protein binding	GO:0006261	DNA-dependent DNA replication	305.777	364.158	416.171	95.4605	89.227	92.7853
ENSG00000145386	171.412	-1.9612	0.213715	-9.17671	4.44457e-20	2.77313e-18	chr4	121816444	121823883	-	CCNA2	protein_coding	Cyclin which controls both the G1/S and the G2/M transition phases of the cell cycle. Functions through the formation of specific serine/threonine protein kinase holoenzyme complexes with the cyclin-dependent protein kinases CDK1 or CDK2. The cyclin subunit confers the substrate specificity of these complexes and differentially interacts with and activates CDK1 and CDK2 throughout the cell cycle.	890	GO:0097124, GO:0000307, GO:0005737, GO:0005829, GO:0001939, GO:0001940, GO:0005654, GO:0005634	cyclin A2-CDK2 complex, cyclin-dependent protein kinase holoenzyme complex, cytoplasm, cytosol, female pronucleus, male pronucleus, nucleoplasm, nucleus	GO:0016538, GO:0019904, GO:0019901	cyclin-dependent protein serine/threonine kinase regulator activity, protein domain specific binding, protein kinase binding	GO:0031100, GO:0044843, GO:0051301, GO:0071314, GO:0071392, GO:0071456, GO:1990314, GO:0044320, GO:0071373, GO:0071732, GO:0036120, GO:0090102, GO:0000086, GO:0016572, GO:0044772, GO:0048146, GO:0045893, GO:0007265, GO:0000079, GO:0006275, GO:0033762	animal organ regeneration, cell cycle G1/S phase transition, cell division, cellular response to cocaine, cellular response to estradiol stimulus, cellular response to hypoxia, cellular response to insulin-like growth factor stimulus, cellular response to leptin stimulus, cellular response to luteinizing hormone stimulus, cellular response to nitric oxide, cellular response to platelet-derived gr…	220.327	244.344	353.802	79.8963	58.5552	71.5453
ENSG00000129810	27.3833	-1.9538	0.491807	-3.9727	7.10633e-05	0.000738488	chr3	20160593	20186206	-	SGO1	protein_coding	The protein encoded by this gene is a member of the shugoshin family of proteins. This protein is thought to protect centromeric cohesin from cleavage during mitotic prophase by preventing phosphorylation of a cohesin subunit. Reduced expression of this gene leads to the premature loss of centromeric cohesion, mis-segregation of sister chromatids, and mitotic arrest. Evidence suggests that this p…	151648	GO:0000775	chromosome, centromeric region	GO:0005515, GO:0019900	protein binding, kinase binding	GO:0051301, GO:0071962	cell division, mitotic sister chromatid cohesion, centromeric	37.6986	33.0195	60.1009	19.7147	9.29448	4.47158
ENSG00000269954	17.8197	-1.95012	0.567041	-3.43912	0.000583608	0.0049317	chr8	11552488	11564694	-		lncRNA									39.374	26.4156	19.2777	6.22568	11.1534	4.47158
ENSG00000158825	13.1553	-1.95001	0.627937	-3.10542	0.00190012	0.0138755	chr1	20589086	20618903	+	CDA	protein_coding	This enzyme scavenges exogenous and endogenous cytidine and 2'-deoxycytidine for UMP synthesis.	978	GO:0005829, GO:0005576, GO:1904813, GO:0034774, GO:1904724	cytosol, extracellular region, ficolin-1-rich granule lumen, secretory granule lumen, tertiary granule lumen	GO:0004126, GO:0047844, GO:0042802, GO:0001882, GO:0042803, GO:0008270	cytidine deaminase activity, deoxycytidine deaminase activity, identical protein binding, nucleoside binding, protein homodimerization activity, zinc ion binding	GO:0007166, GO:0009972, GO:0019858, GO:0030308, GO:0045980, GO:0008655	cell surface receptor signaling pathway, cytidine deamination, cytosine metabolic process, negative regulation of cell growth, negative regulation of nucleotide metabolic process, pyrimidine-containing compound salvage	26.8079	18.8683	17.0097	4.15046	6.50613	5.58948
ENSG00000117399	247.478	-1.94582	0.196877	-9.88344	4.91167e-23	3.74976e-21	chr1	43358981	43363203	+	CDC20	protein_coding	Required for full ubiquitin ligase activity of the anaphase promoting complex/cyclosome (APC/C) and may confer substrate specificity upon the complex. Is regulated by MAD2L1: in metaphase the MAD2L1-CDC20-APC/C ternary complex is inactive and in anaphase the CDC20-APC/C binary complex is active in degrading substrates. The CDC20-APC/C complex positively regulates the formation of synaptic vesicle…	991	GO:0005813, GO:0005829, GO:0005654, GO:0048471, GO:0032991, GO:0005819, GO:0000922	centrosome, cytosol, nucleoplasm, perinuclear region of cytoplasm, protein-containing complex, spindle, spindle pole	GO:0010997, GO:0019899, GO:0042826, GO:0008022, GO:1990757	anaphase-promoting complex binding, enzyme binding, histone deacetylase binding, protein C-terminus binding, ubiquitin ligase activator activity	GO:0031145, GO:0030154, GO:0051301, GO:0007064, GO:0090307, GO:0007399, GO:1905786, GO:0008284, GO:0090129, GO:0031915, GO:1904668, GO:0016567, GO:0050773, GO:0040020	anaphase-promoting complex-dependent catabolic process, cell differentiation, cell division, mitotic sister chromatid cohesion, mitotic spindle assembly, nervous system development, positive regulation of anaphase-promoting complex-dependent catabolic process, positive regulation of cell population proliferation, positive regulation of synapse maturation, positive regulation of synaptic plasticit…	308.29	370.762	501.219	80.9339	126.405	97.2569
ENSG00000103888	123.339	-1.9304	0.210951	-9.15091	5.64546e-20	3.48739e-18	chr15	80779343	80951776	+	CEMIP	protein_coding	Enables several functions, including clathrin heavy chain binding activity; hyaluronic acid binding activity; and hyalurononglucosaminidase activity. Involved in several processes, including hyaluronan catabolic process; positive regulation of protein phosphorylation; and positive regulation of transport. Located in clathrin-coated endocytic vesicle; endoplasmic reticulum; and plasma membrane. [p…	57214	GO:0001650, GO:0005576, GO:0005737, GO:0005737, GO:0005783, GO:0005886, GO:0005905, GO:0030665, GO:0031965, GO:0045334	fibrillar center, extracellular region, cytoplasm, cytoplasm, endoplasmic reticulum, plasma membrane, clathrin-coated pit, clathrin-coated vesicle membrane, nuclear membrane, clathrin-coated endocytic vesicle	GO:0004415, GO:0004415, GO:0005515, GO:0005540, GO:0030246, GO:0032050, GO:0046923	hyalurononglucosaminidase activity, hyalurononglucosaminidase activity, protein binding, hyaluronic acid binding, carbohydrate binding, clathrin heavy chain binding, ER retention sequence binding	GO:0007605, GO:0010800, GO:0030213, GO:0030214, GO:0030335, GO:0051281, GO:0090314, GO:1900020	sensory perception of sound, positive regulation of peptidyl-threonine phosphorylation, hyaluronan biosynthetic process, hyaluronan catabolic process, positive regulation of cell migration, positive regulation of release of sequestered calcium ion into cytosol, positive regulation of protein targeting to membrane, positive regulation of protein kinase C activity	195.195	207.551	183.705	45.655	57.6258	50.3053
ENSG00000248890	138.182	-1.92654	0.210929	-9.13358	6.62724e-20	4.04561e-18	chr4	144642919	144661357	-	HHIP-AS1	lncRNA		646576							230.38	200.947	224.528	44.6174	54.8374	73.7811
ENSG00000231864	19.4796	-1.91639	0.52805	-3.62918	0.000284321	0.0025976	chr9	137063535	137064581	+		lncRNA									30.9966	20.7551	40.8233	8.30091	9.29448	6.70737
ENSG00000131153	45.7439	-1.91167	0.383031	-4.99091	6.00947e-07	9.33631e-06	chr16	85676198	85690073	-	GINS2	protein_coding	GINS complex subunit 2	51659	GO:0005694, GO:0005634	chromosome, nucleus	GO:0005515	protein binding	GO:0006260	DNA replication	69.5329	48.1141	99.7902	20.7523	25.0951	11.179
ENSG00000151572	37.2901	-1.91004	0.379582	-5.03195	4.85511e-07	7.67724e-06	chr12	100717526	101128641	+	ANO4	protein_coding	Enables intracellular calcium activated chloride channel activity. Involved in chloride transport. Located in plasma membrane. [provided by Alliance of Genome Resources, Apr 2022]	121601	GO:0005886, GO:0005886, GO:0005886	plasma membrane, plasma membrane, plasma membrane	GO:0005229, GO:0005229, GO:0005229, GO:0017128, GO:0046983	intracellularly calcium-gated chloride channel activity, intracellularly calcium-gated chloride channel activity, intracellularly calcium-gated chloride channel activity, phospholipid scramblase activity, protein dimerization activity	GO:0006821, GO:0034220, GO:0051649, GO:0061589, GO:0061590, GO:0061591, GO:1902476	chloride transport, monoatomic ion transmembrane transport, establishment of localization in cell, calcium activated phosphatidylserine scrambling, calcium activated phosphatidylcholine scrambling, calcium activated galactosylceramide scrambling, chloride transmembrane transport	65.3442	61.322	49.8951	20.7523	13.0123	13.4147
ENSG00000149201	41.9735	-1.9064	0.354502	-5.37768	7.5452e-08	1.35439e-06	chr11	86374736	86423109	+	CCDC81	protein_coding	Located in centrosome. [provided by Alliance of Genome Resources, Apr 2022]	60494	GO:0005737, GO:0005813, GO:0005813	cytoplasm, centrosome, centrosome	GO:0005515	protein binding			78.7481	63.2088	56.699	17.6394	17.6595	17.8863
ENSG00000177453	16.0293	-1.90623	0.590908	-3.22593	0.00125563	0.00964521	chr5	43192071	43280850	+	NIM1K	protein_coding	Serine/threonine-protein kinase NIM1	167359	GO:0005737, GO:0005634	cytoplasm, nucleus	GO:0005524, GO:0000287, GO:0106310, GO:0004674, GO:0106311	ATP binding, magnesium ion binding, protein serine kinase activity, protein serine/threonine kinase activity, protein threonine kinase activity	GO:0042149, GO:0035556, GO:0006468	cellular response to glucose starvation, intracellular signal transduction, protein phosphorylation	17.5927	30.1893	28.3495	3.11284	10.2239	6.70737
ENSG00000233766	34.7765	-1.89306	0.445443	-4.24984	2.13927e-05	0.00025093	chr2	191846534	192044525	+	CAVIN2-AS1	lncRNA									59.4799	50.9444	53.2971	11.4138	5.57669	27.9474
ENSG00000263301	18.1803	-1.89141	0.641545	-2.94821	0.00319624	0.0219042	chr17	7439159	7443327	-		lncRNA									34.3476	33.0195	18.1437	1.03761	4.64724	17.8863
ENSG00000127528	181.11	-1.88981	0.187764	-10.0648	7.9012e-24	6.32747e-22	chr19	16324826	16328685	+	KLF2	protein_coding	This gene encodes a protein that belongs to the Kruppel family of transcription factors. The encoded zinc finger protein is expressed early in mammalian development and is found in many different cell types. The protein acts to bind the CACCC box found in the promoter of target genes to activate their transcription. It plays a role in many processes during development and disease including adipog…	10365	GO:0000785, GO:0000785, GO:0005634	chromatin, chromatin, nucleus	GO:0000978, GO:0000981, GO:0000981, GO:0000981, GO:0003677, GO:0003700, GO:0005515, GO:0046872, GO:1990837	RNA polymerase II cis-regulatory region sequence-specific DNA binding, DNA-binding transcription factor activity, RNA polymerase II-specific, DNA-binding transcription factor activity, RNA polymerase II-specific, DNA-binding transcription factor activity, RNA polymerase II-specific, DNA binding, DNA-binding transcription factor activity, protein binding, metal ion binding, sequence-specific doubl…	GO:0000122, GO:0000902, GO:0001701, GO:0006357, GO:0032715, GO:0035264, GO:0040029, GO:0042311, GO:0043249, GO:0045429, GO:0045893, GO:0045944, GO:0045944, GO:0048386, GO:0051247, GO:0060509, GO:0070301, GO:0071347, GO:0071356, GO:0071409, GO:0071498, GO:0071499, GO:0097533, GO:1901653, GO:1903671	negative regulation of transcription by RNA polymerase II, cell morphogenesis, in utero embryonic development, regulation of transcription by RNA polymerase II, negative regulation of interleukin-6 production, multicellular organism growth, epigenetic regulation of gene expression, vasodilation, erythrocyte maturation, positive regulation of nitric oxide biosynthetic process, positive regulation …	340.962	261.326	252.878	80.9339	73.4264	77.1348
ENSG00000185697	175.902	-1.88057	0.182236	-10.3194	5.75828e-25	4.86199e-23	chr8	66562175	66614247	-	MYBL1	protein_coding	Enables DNA-binding transcription activator activity, RNA polymerase II-specific and RNA polymerase II cis-regulatory region sequence-specific DNA binding activity. Involved in positive regulation of transcription by RNA polymerase II. Located in nucleoplasm. [provided by Alliance of Genome Resources, Apr 2022]	4603	GO:0005634, GO:0005634, GO:0005634, GO:0005654	nucleus, nucleus, nucleus, nucleoplasm	GO:0003700, GO:0043565	DNA-binding transcription factor activity, sequence-specific DNA binding	GO:0000278, GO:0007141, GO:0007283, GO:0030154, GO:0045893, GO:0045944, GO:0045944, GO:0045944, GO:0140543, GO:0141007	mitotic cell cycle, male meiosis I, spermatogenesis, cell differentiation, positive regulation of DNA-templated transcription, positive regulation of transcription by RNA polymerase II, positive regulation of transcription by RNA polymerase II, positive regulation of transcription by RNA polymerase II, positive regulation of piRNA transcription, siRNA-mediated retrotransposon silencing by heteroc…	280.645	277.364	271.021	72.633	63.2024	90.5495
ENSG00000158008	72.6617	-1.88041	0.286665	-6.55961	5.39476e-11	1.44132e-09	chr1	26019884	26036464	+	EXTL1	protein_coding	Probable glycosyltransferase.	2134	GO:0005789, GO:0005794, GO:0016021	endoplasmic reticulum membrane, Golgi apparatus, integral component of membrane	GO:0008375, GO:0050508, GO:0015020, GO:0016757	acetylglucosaminyltransferase activity, glucuronosyl-N-acetylglucosaminyl-proteoglycan 4-alpha-N-acetylglucosaminyltransferase activity, glucuronosyltransferase activity, glycosyltransferase activity	GO:0006486, GO:0001501	protein glycosylation, skeletal system development	129.013	107.549	105.46	30.0908	21.3773	42.48
ENSG00000272695	12.7751	-1.87694	0.68869	-2.72537	0.00642293	0.0396136	chr13	113864112	113866834	+	GAS6-DT	lncRNA		100506394							26.8079	26.4156	6.80388	4.15046	4.64724	7.82527
ENSG00000187123	58.7429	-1.87473	0.351276	-5.33693	9.45335e-08	1.66422e-06	chr2	149329985	149474138	+	LYPD6	protein_coding	Members of the LY6 protein family (see SLURP1; MIM 606119), such as LYPD6, have at least one 80-amino acid LU domain that contains 10 conserved cysteines with a defined disulfide-bonding pattern (Zhang et al., 2010 [PubMed 19653121]).[supplied by OMIM, Apr 2010].	130574	GO:0005886	plasma membrane	GO:0030548	acetylcholine receptor regulator activity	GO:0090263	positive regulation of canonical Wnt signaling pathway	91.3143	122.644	62.3689	34.2413	13.9417	27.9474
ENSG00000002587	16.5671	-1.87299	0.563838	-3.32185	0.000894217	0.00718147	chr4	11393150	11429564	-	HS3ST1	protein_coding	Heparan sulfate biosynthetic enzymes are key components in generating a myriad of distinct heparan sulfate fine structures that carry out multiple biologic activities. The enzyme encoded by this gene is a member of the heparan sulfate biosynthetic enzyme family. It possesses both heparan sulfate glucosaminyl 3-O-sulfotransferase activity, anticoagulant heparan sulfate conversion activity, and is …	9957	GO:0005796	Golgi lumen	GO:0008146	sulfotransferase activity	GO:0006024, GO:0015015	glycosaminoglycan biosynthetic process, heparan sulfate proteoglycan biosynthetic process, enzymatic modification	25.9701	33.9629	18.1437	8.30091	7.43558	5.58948
ENSG00000213967	16.0806	-1.86226	0.586086	-3.17745	0.00148579	0.0111486	chr19	23914876	23945159	+	ZNF726	protein_coding	Predicted to enable DNA-binding transcription factor activity, RNA polymerase II-specific and RNA polymerase II cis-regulatory region sequence-specific DNA binding activity. Predicted to be involved in regulation of transcription by RNA polymerase II. Predicted to be active in nucleus. [provided by Alliance of Genome Resources, Apr 2022]	730087	GO:0005634	nucleus	GO:0046872	metal ion binding	GO:0006355	regulation of transcription, DNA-templated	22.6191	24.5288	28.3495	3.11284	5.57669	12.2969
ENSG00000136573	16.3469	-1.85054	0.576065	-3.21238	0.00131638	0.0100473	chr8	11486894	11564599	+	BLK	protein_coding	Tyrosine-protein kinase	640	GO:0005829, GO:0005886	cytosol, plasma membrane	GO:0005524, GO:0004715, GO:0004714	ATP binding, non-membrane spanning protein tyrosine kinase activity, transmembrane receptor protein tyrosine kinase activity	GO:0006468, GO:0007169, GO:0018108, GO:0030154, GO:0032024, GO:0032092, GO:0035556, GO:0045087, GO:0050853, GO:0050853	protein phosphorylation, cell surface receptor protein tyrosine kinase signaling pathway, peptidyl-tyrosine phosphorylation, cell differentiation, positive regulation of insulin secretion, positive regulation of protein binding, intracellular signal transduction, innate immune response, B cell receptor signaling pathway, B cell receptor signaling pathway	36.8608	21.6985	18.1437	5.18807	8.36503	7.82527
ENSG00000140873	73.511	-1.84688	0.265003	-6.96927	3.18587e-12	9.82058e-11	chr16	77247813	77435034	-	ADAMTS18	protein_coding	This gene encodes a member of the ADAMTS (a disintegrin and metalloproteinase with thrombospondin motifs) protein family. ADAMTS family members share several distinct protein modules, including a propeptide region, a metalloproteinase domain, a disintegrin-like domain, and a thrombospondin type 1 (TS) motif. Individual members of this family differ in the number of C-terminal TS motifs, and some …	170692	GO:0005576, GO:0031012	extracellular region, extracellular matrix	GO:0004222, GO:0046872	metalloendopeptidase activity, metal ion binding	GO:0001654, GO:0006508, GO:0006508, GO:0030198, GO:0090331	eye development, proteolysis, proteolysis, extracellular matrix organization, negative regulation of platelet aggregation	110.582	117.927	116.8	35.2789	32.5307	27.9474
ENSG00000120337	358.485	-1.84534	0.153808	-11.9977	3.65344e-33	5.13664e-31	chr1	173039202	173050941	-	TNFSF18	protein_coding	Cytokine that binds to TNFRSF18/AITR/GITR. Regulates T-cell responses. Can function as costimulator and lower the threshold for T-cell activation and T-cell proliferation. Important for interactions between activated T-lymphocytes and endothelial cells. Mediates activation of NF-kappa-B. Triggers increased phosphorylation of STAT1 and up-regulates expression of VCAM1 and ICAM1 (PubMed:23892569). …	8995	GO:0009986, GO:0005615, GO:0016021, GO:0005886	cell surface, extracellular space, integral component of membrane, plasma membrane	GO:0005125, GO:0042802, GO:0005102, GO:0032813	cytokine activity, identical protein binding, signaling receptor binding, tumor necrosis factor receptor superfamily binding	GO:0002250, GO:0007267, GO:0043066, GO:2000329, GO:0045785, GO:0050729, GO:0002687, GO:0010759, GO:0090026, GO:0051092, GO:0042531, GO:2000508, GO:0043254, GO:0042129, GO:0007165, GO:0002309, GO:0033209	adaptive immune response, cell-cell signaling, negative regulation of apoptotic process, negative regulation of T-helper 17 cell lineage commitment, positive regulation of cell adhesion, positive regulation of inflammatory response, positive regulation of leukocyte migration, positive regulation of macrophage chemotaxis, positive regulation of monocyte chemotaxis, positive regulation of NF-kappaB…	593.962	615.106	474.004	180.545	165.442	121.851
ENSG00000011677	23.5648	-1.8433	0.473899	-3.88965	0.000100391	0.00101244	chrX	152166234	152451315	-	GABRA3	protein_coding	GABA, the major inhibitory neurotransmitter in the vertebrate brain, mediates neuronal inhibition by binding to the GABA/benzodiazepine receptor and opening an integral chloride channel.	2556	GO:0034707, GO:0032590, GO:1902711, GO:0098982, GO:0005887, GO:0099060, GO:0043005, GO:0005886, GO:0098794, GO:0045202	chloride channel complex, dendrite membrane, GABA-A receptor complex, GABA-ergic synapse, integral component of plasma membrane, integral component of postsynaptic specialization membrane, neuron projection, plasma membrane, postsynapse, synapse	GO:0008503, GO:0004890, GO:0022851, GO:0005237, GO:0030594, GO:1904315	benzodiazepine receptor activity, GABA-A receptor activity, GABA-gated chloride ion channel activity, inhibitory extracellular ligand-gated ion channel activity, neurotransmitter receptor activity, transmitter-gated ion channel activity involved in regulation of postsynaptic membrane potential	GO:0007268, GO:1902476, GO:0007214, GO:0034220, GO:0050877, GO:0042391, GO:0060078, GO:0007165, GO:0051932	chemical synaptic transmission, chloride transmembrane transport, gamma-aminobutyric acid signaling pathway, ion transmembrane transport, nervous system process, regulation of membrane potential, regulation of postsynaptic membrane potential, signal transduction, synaptic transmission, GABAergic	29.3211	47.1707	34.0194	12.4514	8.36503	10.0611
ENSG00000013588	5784.38	-1.83837	0.231989	-7.92439	2.29269e-15	9.58793e-14	chr12	12891559	12917937	+	GPRC5A	protein_coding	This gene encodes a member of the type 3 G protein-coupling receptor family, characterized by the signature 7-transmembrane domain motif. The encoded protein may be involved in interaction between retinoid acid and G protein signalling pathways. Retinoic acid plays a critical role in development, cellular growth, and differentiation. This gene may play a role in embryonic development and epitheli…	9052	GO:0016021, GO:0043231, GO:0005886	integral component of membrane, intracellular membrane-bounded organelle, plasma membrane	GO:0004930	G protein-coupled receptor activity	GO:0007165, GO:0007175, GO:0007186	signal transduction, negative regulation of epidermal growth factor-activated receptor activity, G protein-coupled receptor signaling pathway	8500.6	10472.8	8147.65	2236.06	2117.28	3231.84
ENSG00000257335	25.8104	-1.8329	0.443176	-4.13584	3.53664e-05	0.000394155	chr7	141907813	142106747	+	MGAM	protein_coding	This gene encodes maltase-glucoamylase, which is a brush border membrane enzyme that plays a role in the final steps of digestion of starch. The protein has two catalytic sites identical to those of sucrase-isomaltase, but the proteins are only 59% homologous. Both are members of glycosyl hydrolase family 31, which has a variety of substrate specificities. [provided by RefSeq, Jul 2008].	8972	GO:0016021	integral component of membrane	GO:0003824, GO:0004339, GO:0004558, GO:0004558, GO:0005515, GO:0016160, GO:0030246, GO:0032450	catalytic activity, glucan 1,4-alpha-glucosidase activity, alpha-1,4-glucosidase activity, alpha-1,4-glucosidase activity, protein binding, amylase activity, carbohydrate binding, maltose alpha-glucosidase activity	GO:0000025, GO:0005983, GO:1901027	maltose catabolic process, starch catabolic process, dextrin catabolic process	36.8608	38.68	45.3592	13.489	9.29448	11.179
ENSG00000111206	219.719	-1.82271	0.215184	-8.47051	2.4432e-17	1.18248e-15	chr12	2857680	2877174	-	FOXM1	protein_coding	The protein encoded by this gene is a transcriptional activator involved in cell proliferation. The encoded protein is phosphorylated in M phase and regulates the expression of several cell cycle genes, such as cyclin B1 and cyclin D1. Several transcript variants encoding different isoforms have been found for this gene. [provided by RefSeq, Jul 2011].	2305	GO:0005634	nucleus	GO:0003700, GO:0043565	DNA-binding transcription factor activity, sequence-specific DNA binding	GO:0000086	G2/M transition of mitotic cell cycle	275.618	301.893	451.324	125.551	95.7331	68.1916
ENSG00000075702	63.9643	-1.81088	0.331668	-5.45991	4.76373e-08	8.87401e-07	chr19	36054649	36105108	+	WDR62	protein_coding	This gene is proposed to play a role in cerebral cortical development. Mutations in this gene have been associated with microencephaly, cortical malformations, and cognitive disability. Alternative splicing results in multiple transcript variants. [provided by RefSeq, Jan 2011].	284403	GO:0000922, GO:0005634, GO:0005813, GO:0005814, GO:0005829, GO:0034451, GO:0072686	spindle pole, nucleus, centrosome, centriole, cytosol, centriolar satellite, mitotic spindle	GO:0005515	protein binding	GO:0002052, GO:0007052, GO:0007099, GO:0007099, GO:0021987, GO:0022008, GO:0045664, GO:0046605, GO:2001224	positive regulation of neuroblast proliferation, mitotic spindle organization, centriole replication, centriole replication, cerebral cortex development, neurogenesis, regulation of neuron differentiation, regulation of centrosome cycle, positive regulation of neuron migration	113.096	61.322	124.738	32.166	33.4601	19.0042
ENSG00000122966	166.61	-1.79923	0.20092	-8.95496	3.39853e-19	1.94832e-17	chr12	119685791	119877320	-	CIT	protein_coding	This gene encodes a serine/threonine-protein kinase that functions in cell division. Together with the kinesin KIF14, this protein localizes to the central spindle and midbody, and functions to promote efficient cytokinesis. This protein is involved in central nervous system development. Polymorphisms in this gene are associated with bipolar disorder and risk for schizophrenia. Alternative splici…	11113	GO:0005829, GO:0005829, GO:0016020	cytosol, cytosol, membrane	GO:0001223, GO:0004674, GO:0005515, GO:0005524, GO:0017124, GO:0019901, GO:0030165, GO:0030291, GO:0046872, GO:0097110, GO:0106310	transcription coactivator binding, protein serine/threonine kinase activity, protein binding, ATP binding, SH3 domain binding, protein kinase binding, PDZ domain binding, protein serine/threonine kinase inhibitor activity, metal ion binding, scaffold protein binding, protein serine kinase activity	GO:0000278, GO:0000281, GO:0016310, GO:0032467, GO:0035331, GO:0048699, GO:0051402	mitotic cell cycle, mitotic cytokinesis, phosphorylation, positive regulation of cytokinesis, negative regulation of hippo signaling, generation of neurons, neuron apoptotic process	230.38	238.684	308.443	59.144	89.227	73.7811
ENSG00000122952	155.576	-1.79406	0.218495	-8.21097	2.19413e-16	9.88058e-15	chr10	56357227	56361273	-	ZWINT	protein_coding	This gene encodes a protein that is clearly involved in kinetochore function although an exact role is not known. It interacts with ZW10, another kinetochore protein, possibly regulating the association between ZW10 and kinetochores. The encoded protein localizes to prophase kinetochores before ZW10 does and it remains detectable on the kinetochore until late anaphase. It has a uniform distributi…	11130	GO:0000776, GO:0000776, GO:0000776, GO:0005654, GO:0005737, GO:0005829, GO:0005829, GO:0005829, GO:0016604, GO:0016604, GO:0030425, GO:0180019	kinetochore, kinetochore, kinetochore, nucleoplasm, cytoplasm, cytosol, cytosol, cytosol, nuclear body, nuclear body, dendrite, Knl1/Spc105 complex	GO:0005515	protein binding	GO:0000070, GO:0000070, GO:0007094, GO:0007094, GO:0031619, GO:0051301, GO:0051649, GO:0051649, GO:1905325	mitotic sister chromatid segregation, mitotic sister chromatid segregation, mitotic spindle assembly checkpoint signaling, mitotic spindle assembly checkpoint signaling, homologous chromosome orientation in meiotic metaphase I, cell division, establishment of localization in cell, establishment of localization in cell, regulation of meiosis I spindle assembly checkpoint	205.248	215.099	303.907	61.2192	58.5552	89.4316
ENSG00000260517	14.056	-1.79197	0.654829	-2.73655	0.00620867	0.0384754	chr16	29139661	29216706	+		lncRNA									31.8343	15.0946	18.1437	6.22568	1.8589	11.179
ENSG00000176171	1996.06	-1.78665	0.0798198	-22.3835	5.70096e-111	8.43524e-108	chr10	131967684	131981967	-	BNIP3	protein_coding	This gene is encodes a mitochondrial protein that contains a BH3 domain and acts as a pro-apoptotic factor. The encoded protein interacts with anti-apoptotic proteins, including the E1B 19 kDa protein and Bcl2. This gene is silenced in tumors by DNA methylation. [provided by RefSeq, Dec 2014].	664	GO:0016021, GO:0005740	integral component of membrane, mitochondrial envelope	GO:0005515, GO:0042802, GO:0042803, GO:0051020	protein binding, identical protein binding, protein homodimerization activity, GTPase binding	GO:0043065	positive regulation of apoptotic process	3033.48	3343.46	2906.39	862.257	872.751	958.037
ENSG00000130540	31.8584	-1.78333	0.410085	-4.34868	1.36959e-05	0.000167083	chr22	43824509	43862513	-	SULT4A1	protein_coding	This gene encodes a member of the sulfotransferase family. The encoded protein is a brain-specific sulfotransferase believed to be involved in the metabolism of neurotransmitters. Polymorphisms in this gene may be associated with susceptibility to schizophrenia. [provided by RefSeq, Jul 2008].	25830	GO:0005737, GO:0005739, GO:0005829	cytoplasm, mitochondrion, cytosol	GO:0005515, GO:0008146, GO:0008146, GO:0042802, GO:0042802	protein binding, sulfotransferase activity, sulfotransferase activity, identical protein binding, identical protein binding	GO:0008150, GO:0008202, GO:0051923, GO:0140059	biological_process, steroid metabolic process, sulfation, dendrite arborization	61.1554	48.1141	38.5553	17.6394	11.1534	14.5326
ENSG00000088325	460.946	-1.78048	0.153728	-11.582	5.08273e-31	6.31722e-29	chr20	31739271	31801805	+	TPX2	protein_coding	Spindle assembly factor required for normal assembly of mitotic spindles. Required for normal assembly of microtubules during apoptosis. Required for chromatin and/or kinetochore dependent microtubule nucleation. Mediates AURKA localization to spindle microtubules (PubMed:18663142, PubMed:19208764). Activates AURKA by promoting its autophosphorylation at 'Thr-288' and protects this residue agains…	22974	GO:0043203, GO:0005829, GO:0045171, GO:0015630, GO:0072686, GO:0005880, GO:0005654, GO:0005634, GO:0005819, GO:0000922	axon hillock, cytosol, intercellular bridge, microtubule cytoskeleton, mitotic spindle, nuclear microtubule, nucleoplasm, nucleus, spindle, spindle pole	GO:0061676, GO:0008017, GO:0030295, GO:0019901	importin-alpha family protein binding, microtubule binding, protein kinase activator activity, protein kinase binding	GO:0032147, GO:0006915, GO:0051301, GO:0007020, GO:0000278, GO:0090307, GO:0007026, GO:0060236	activation of protein kinase activity, apoptotic process, cell division, microtubule nucleation, mitotic cell cycle, mitotic spindle assembly, negative regulation of microtubule depolymerization, regulation of mitotic spindle organization	588.935	634.918	919.658	202.335	217.491	202.339
ENSG00000232774	50.7546	-1.78016	0.317813	-5.6013	2.12747e-08	4.17065e-07	chr14	61570405	61658696	+	LINC03033	lncRNA		400221							72.0461	75.4732	88.4504	25.9403	21.3773	21.24
ENSG00000093009	46.3281	-1.77919	0.379454	-4.68881	2.74797e-06	3.83236e-05	chr22	19479457	19520612	+	CDC45	protein_coding	The protein encoded by this gene was identified by its strong similarity with Saccharomyces cerevisiae Cdc45, an essential protein required to the initiation of DNA replication. Cdc45 is a member of the highly conserved multiprotein complex including Cdc6/Cdc18, the minichromosome maintenance proteins (MCMs) and DNA polymerase, which is important for early steps of DNA replication in eukaryotes. …	8318	GO:0005813, GO:0005654	centrosome, nucleoplasm	GO:0003682, GO:0003688, GO:0003697, GO:0005515	chromatin binding, DNA replication origin binding, single-stranded DNA binding, protein binding	GO:0000076, GO:0000727, GO:0006268, GO:0006270, GO:1902977	DNA replication checkpoint signaling, double-strand break repair via break-induced replication, DNA unwinding involved in DNA replication, DNA replication initiation, mitotic DNA replication preinitiation complex assembly	63.6687	49.0576	103.192	20.7523	27.8834	13.4147
ENSG00000255045	17.9599	-1.77865	0.542781	-3.27692	0.00104945	0.00825948	chr11	124744634	124746337	-		lncRNA									35.1853	18.8683	29.4835	9.33852	9.29448	5.58948
ENSG00000113368	228.256	-1.77755	0.219686	-8.09131	5.90265e-16	2.55798e-14	chr5	126776623	126837020	+	LMNB1	protein_coding	This gene encodes one of the two B-type lamin proteins and is a component of the nuclear lamina. A duplication of this gene is associated with autosomal dominant adult-onset leukodystrophy (ADLD). Alternative splicing results in multiple transcript variants. [provided by RefSeq, Dec 2015].	4001	GO:0005882	intermediate filament	GO:0005200, GO:0005515, GO:0043274, GO:0160123, GO:1990837	structural constituent of cytoskeleton, protein binding, phospholipase binding, structural constituent of nuclear lamina, sequence-specific double-stranded DNA binding	GO:0006998, GO:0006998, GO:0007010, GO:0007097, GO:0031507, GO:0051664, GO:0090435	nuclear envelope organization, nuclear envelope organization, cytoskeleton organization, nuclear migration, heterochromatin formation, nuclear pore localization, protein localization to nuclear envelope	262.214	283.024	515.961	107.912	103.169	97.2569
ENSG00000172995	49.8551	-1.75784	0.327817	-5.36228	8.21785e-08	1.46581e-06	chr3	35638945	35794496	+	ARPP21	protein_coding	This gene encodes a cAMP-regulated phosphoprotein. The encoded protein is enriched in the caudate nucleus and cerebellar cortex. A similar protein in mouse may be involved in regulating the effects of dopamine in the basal ganglia. Alternate splicing results in multiple transcript variants. [provided by RefSeq, Jun 2012].	10777	GO:0005575, GO:0005737	cellular_component, cytoplasm	GO:0003676	nucleic acid binding	GO:0008150	biological_process	86.2878	82.0771	62.3689	28.0156	21.3773	19.0042
ENSG00000013293	110.923	-1.75277	0.235076	-7.45622	8.90418e-14	3.26263e-12	chr3	170459548	170586075	-	SLC7A14	protein_coding	May be involved in arginine transport.	57709	GO:0005829, GO:0016021, GO:0043231, GO:0005765, GO:0005654, GO:0005886	cytosol, integral component of membrane, intracellular membrane-bounded organelle, lysosomal membrane, nucleoplasm, plasma membrane	GO:0015171	amino acid transmembrane transporter activity	GO:0006865	amino acid transport	162.523	213.212	137.212	53.9559	48.3313	50.3053
ENSG00000105974	6101.49	-1.74705	0.0725862	-24.0686	5.33199e-128	1.1834e-124	chr7	116524994	116561179	+	CAV1	protein_coding	The scaffolding protein encoded by this gene is the main component of the caveolae plasma membranes found in most cell types. The protein links integrin subunits to the tyrosine kinase FYN, an initiating step in coupling integrins to the Ras-ERK pathway and promoting cell cycle progression. The gene is a tumor suppressor gene candidate and a negative regulator of the Ras-p42/44 mitogen-activated …	857	GO:0000139, GO:0000139, GO:0002080, GO:0002095, GO:0005768, GO:0005783, GO:0005789, GO:0005794, GO:0005811, GO:0005886, GO:0005886, GO:0005901, GO:0005925, GO:0005925, GO:0005925, GO:0005929, GO:0005938, GO:0016020, GO:0030666, GO:0031410, GO:0031410, GO:0031901, GO:0032991, GO:0042383, GO:0045121, GO:0045121, GO:0048471, GO:0048471, GO:0048471	Golgi membrane, Golgi membrane, acrosomal membrane, caveolar macromolecular signaling complex, endosome, endoplasmic reticulum, endoplasmic reticulum membrane, Golgi apparatus, lipid droplet, plasma membrane, plasma membrane, caveola, focal adhesion, focal adhesion, focal adhesion, cilium, cell cortex, membrane, endocytic vesicle membrane, cytoplasmic vesicle, cytoplasmic vesicle, early endosome …	GO:0005102, GO:0005113, GO:0005515, GO:0008142, GO:0015485, GO:0016504, GO:0019899, GO:0019901, GO:0019901, GO:0030292, GO:0030674, GO:0031267, GO:0042802, GO:0044325, GO:0044325, GO:0044877, GO:0046982, GO:0050998, GO:0051117, GO:0051117, GO:0060090, GO:0060090, GO:0070320, GO:0140311	signaling receptor binding, patched binding, protein binding, oxysterol binding, cholesterol binding, peptidase activator activity, enzyme binding, protein kinase binding, protein kinase binding, protein tyrosine kinase inhibitor activity, protein-macromolecule adaptor activity, small GTPase binding, identical protein binding, transmembrane transporter binding, transmembrane transporter binding, …	GO:0000122, GO:0000165, GO:0001525, GO:0001570, GO:0001666, GO:0001935, GO:0001937, GO:0001937, GO:0001960, GO:0002067, GO:0002931, GO:0003057, GO:0006641, GO:0006809, GO:0006816, GO:0006874, GO:0006940, GO:0007519, GO:0007595, GO:0008104, GO:0009617, GO:0010524, GO:0010608, GO:0010628, GO:0010875, GO:0015031, GO:0016050, GO:0019065, GO:0019217, GO:0019221, GO:0019915, GO:0030154, GO:0030193, GO:…	negative regulation of transcription by RNA polymerase II, MAPK cascade, angiogenesis, vasculogenesis, response to hypoxia, endothelial cell proliferation, negative regulation of endothelial cell proliferation, negative regulation of endothelial cell proliferation, negative regulation of cytokine-mediated signaling pathway, glandular epithelial cell differentiation, response to ischemia, regulati…	8996.55	9755.85	9450.59	2910.51	2498.36	2997.08
ENSG00000276116	41.3314	-1.74253	0.405151	-4.30094	1.70077e-05	0.000203968	chr14	65411170	65412690	-	FUT8-AS1	lncRNA									50.2647	81.1337	60.1009	22.8275	26.954	6.70737
ENSG00000204131	18.7755	-1.73916	0.552815	-3.146	0.00165519	0.0122599	chrX	71910845	72161750	+	NHSL2	protein_coding	Predicted to enable calcium ion binding activity. Predicted to be involved in cell differentiation. Predicted to be active in cytoplasm. [provided by Alliance of Genome Resources, Apr 2022]	340527			GO:0005515	protein binding	GO:0030154	cell differentiation	19.2681	43.3971	23.8136	8.30091	5.57669	12.2969
ENSG00000210196	268.674	-1.73901	0.162105	-10.7277	7.54772e-27	7.28332e-25	chrMT	15956	16023	-	MT-TP	Mt_tRNA		4571							438.979	430.197	369.677	109.987	107.816	155.387
ENSG00000151725	144.876	-1.73125	0.212223	-8.15771	3.4143e-16	1.50909e-14	chr4	184694085	184734130	-	CENPU	protein_coding	Centromere protein U	79682	GO:0000775, GO:0005634	chromosome, centromeric region, nucleus	GO:0005515	protein binding	GO:0007059, GO:0043009	chromosome segregation, chordate embryonic development	178.44	212.268	277.825	69.5201	64.1319	67.0737
ENSG00000138623	1747.14	-1.72719	0.0842921	-20.4906	2.61288e-93	2.79957e-90	chr15	74409289	74433958	-	SEMA7A	protein_coding	This gene encodes a member of the semaphorin family of proteins. The encoded preproprotein is proteolytically processed to generate the mature glycosylphosphatidylinositol (GPI)-anchored membrane glycoprotein. The encoded protein is found on activated lymphocytes and erythrocytes and may be involved in immunomodulatory and neuronal processes. The encoded protein carries the John Milton Hagen (JMH…	8482	GO:0016020	membrane	GO:0030215	semaphorin receptor binding	GO:0030154, GO:0007399	cell differentiation, nervous system development	2706.76	2761.37	2579.8	792.737	733.334	908.849
ENSG00000203760	54.9253	-1.72623	0.327363	-5.27312	1.34122e-07	2.305e-06	chr6	126340115	126348875	+	CENPW	protein_coding	Predicted to enable DNA binding activity and protein heterodimerization activity. Involved in chromosome segregation; kinetochore assembly; and mitotic cell cycle. Located in kinetochore and nucleoplasm. [provided by Alliance of Genome Resources, Apr 2022]	387103	GO:0005654	nucleoplasm	GO:0003677	DNA binding	GO:0051382, GO:0000278	kinetochore assembly, mitotic cell cycle	73.7216	78.3034	100.924	35.2789	16.7301	24.5937
ENSG00000085999	63.3071	-1.72586	0.313444	-5.50611	3.66851e-08	6.95897e-07	chr1	46246461	46278480	+	RAD54L	protein_coding	The protein encoded by this gene belongs to the DEAD-like helicase superfamily, and shares similarity with Saccharomyces cerevisiae Rad54, a protein known to be involved in the homologous recombination and repair of DNA. This protein has been shown to play a role in homologous recombination related repair of DNA double-strand breaks. The binding of this protein to double-strand DNA induces a DNA …	8438	GO:0005634, GO:0005654, GO:0032991	nucleus, nucleoplasm, protein-containing complex	GO:0005524, GO:0070615	ATP binding, nucleosome-dependent ATPase activity	GO:0006281, GO:0006310, GO:0006338, GO:0007131, GO:0008340, GO:0009410, GO:0010212, GO:0045003, GO:0051276, GO:0051321	DNA repair, DNA recombination, chromatin remodeling, reciprocal meiotic recombination, determination of adult lifespan, response to xenobiotic stimulus, response to ionizing radiation, double-strand break repair via synthesis-dependent strand annealing, chromosome organization, meiotic cell cycle	74.5594	97.1717	120.202	18.677	33.4601	35.7727
ENSG00000162595	1695.85	-1.71802	0.102145	-16.8193	1.76151e-63	8.42056e-61	chr1	68045886	68051717	-	DIRAS3	protein_coding	GTP-binding protein Di-Ras3	9077	GO:0005886	plasma membrane	GO:0019003, GO:0005525, GO:0003924	GDP binding, GTP binding, GTPase activity	GO:0000079, GO:0006349, GO:0007264	regulation of cyclin-dependent protein serine/threonine kinase activity, regulation of gene expression by genetic imprinting, small GTPase mediated signal transduction	2551.77	2895.34	2353.01	759.533	694.297	921.146
ENSG00000198695	6943.62	-1.71542	0.24609	-6.97072	3.15329e-12	9.73947e-11	chrMT	14149	14673	-	MT-ND6	protein_coding	Core subunit of the mitochondrial membrane respiratory chain NADH dehydrogenase (Complex I) which catalyzes electron transfer from NADH through the respiratory chain, using ubiquinone as an electron acceptor (PubMed:8644732, PubMed:14595656). Essential for the catalytic activity and assembly of complex I (PubMed:8644732, PubMed:14595656).	4541	GO:0016021, GO:0005743, GO:0070469	integral component of membrane, mitochondrial inner membrane, respirasome	GO:0008137	NADH dehydrogenase (ubiquinone) activity	GO:0006120, GO:0032981, GO:0042220, GO:0042542, GO:0035094	mitochondrial electron transport, NADH to ubiquinone, mitochondrial respiratory chain complex I assembly, response to cocaine, response to hydrogen peroxide, response to nicotine	11104.3	10486.1	10345.3	3767.58	2144.24	3814.26
ENSG00000125965	168.848	-1.7151	0.17942	-9.55913	1.18746e-21	8.21755e-20	chr20	35433347	35454746	-	GDF5	protein_coding	Growth factor involved in bone and cartilage formation. During cartilage development regulates differentiation of chondrogenic tissue through two pathways. Firstly, positively regulates differentiation of chondrogenic tissue through its binding of high affinity with BMPR1B and of less affinity with BMPR1A, leading to induction of SMAD1-SMAD5-SMAD8 complex phosphorylation and then SMAD protein sig…	8200	GO:0005576, GO:0005615, GO:0005886	extracellular region, extracellular space, plasma membrane	GO:0036122, GO:0005125, GO:0008083, GO:0042802	BMP binding, cytokine activity, growth factor activity, identical protein binding	GO:0030509, GO:0007267, GO:0060591, GO:0030326, GO:0035136, GO:0035137, GO:0032331, GO:0050680, GO:2001054, GO:0043524, GO:0043932, GO:0030513, GO:0032332, GO:0045666, GO:0010862, GO:0040014, GO:0060390, GO:0009612, GO:0060395, GO:0007179	BMP signaling pathway, cell-cell signaling, chondroblast differentiation, embryonic limb morphogenesis, forelimb morphogenesis, hindlimb morphogenesis, negative regulation of chondrocyte differentiation, negative regulation of epithelial cell proliferation, negative regulation of mesenchymal cell apoptotic process, negative regulation of neuron apoptotic process, ossification involved in bone rem…	247.135	270.76	258.547	69.5201	79.9325	87.1959
ENSG00000186193	61.3588	-1.70676	0.32792	-5.20482	1.94187e-07	3.26858e-06	chr9	137062127	137070557	-	SAPCD2	protein_coding	Plays a role in planar mitotic spindle orientation in retinal progenitor cells (RPCs) and promotes the production of symmetric terminal divisions (By similarity). Negatively regulates the mitotic apical cortex localization of GPSM2 (PubMed:26766442). Involved also in positive regulation of cell proliferation and tumor cell growth (PubMed:23576022, PubMed:23704824).	89958	GO:0045179, GO:0043296, GO:0016324, GO:0005923, GO:0005829, GO:0005730, GO:0005654	apical cortex, apical junction complex, apical plasma membrane, bicellular tight junction, cytosol, nucleolus, nucleoplasm	GO:0005515	protein binding	GO:0000132, GO:1904777, GO:0008284, GO:0090175, GO:0098725	establishment of mitotic spindle orientation, negative regulation of protein localization to cell cortex, positive regulation of cell population proliferation, regulation of establishment of planar polarity, symmetric cell division	87.1255	71.6995	123.604	37.3541	31.6012	16.7684
ENSG00000164109	169.785	-1.70188	0.214712	-7.92638	2.25632e-15	9.44858e-14	chr4	120055623	120066858	-	MAD2L1	protein_coding	MAD2L1 is a component of the mitotic spindle assembly checkpoint that prevents the onset of anaphase until all chromosomes are properly aligned at the metaphase plate. MAD2L1 is related to the MAD2L2 gene located on chromosome 1. A MAD2 pseudogene has been mapped to chromosome 14. [provided by RefSeq, Jul 2008].	4085	GO:0000776, GO:0000776, GO:0000776, GO:0000922, GO:0005634, GO:0005654, GO:0005654, GO:0005737, GO:0005829, GO:0005829, GO:0033597, GO:0044615, GO:0048471, GO:0072686, GO:1990728	kinetochore, kinetochore, kinetochore, spindle pole, nucleus, nucleoplasm, nucleoplasm, cytoplasm, cytosol, cytosol, mitotic checkpoint complex, nuclear pore nuclear basket, perinuclear region of cytoplasm, mitotic spindle, mitotic spindle assembly checkpoint MAD1-MAD2 complex	GO:0005515, GO:0042802, GO:0042803	protein binding, identical protein binding, protein homodimerization activity	GO:0000070, GO:0000132, GO:0007094, GO:0007094, GO:0007094, GO:0042177, GO:0043066, GO:0045930, GO:0051301, GO:0051660, GO:0090267, GO:0090267, GO:1904667	mitotic sister chromatid segregation, establishment of mitotic spindle orientation, mitotic spindle assembly checkpoint signaling, mitotic spindle assembly checkpoint signaling, mitotic spindle assembly checkpoint signaling, negative regulation of protein catabolic process, negative regulation of apoptotic process, negative regulation of mitotic cell cycle, cell division, establishment of centros…	215.301	213.212	351.534	81.9715	81.7914	74.899
ENSG00000233521	75.8619	-1.70026	0.259169	-6.56044	5.36498e-11	1.4346e-09	chr22	27221349	27225134	-	LINC01638	lncRNA		105372978							118.96	123.587	105.46	32.166	38.1074	36.8906
ENSG00000277586	47.84	-1.70007	0.32071	-5.30096	1.15198e-07	2.00529e-06	chr8	24950955	24956721	-	NEFL	protein_coding	Neurofilaments usually contain three intermediate filament proteins: NEFL, NEFM, and NEFH which are involved in the maintenance of neuronal caliber. May additionally cooperate with the neuronal intermediate filament proteins PRPH and INA to form neuronal filamentous networks (By similarity).	4747	GO:0030424, GO:1904115, GO:0098981, GO:0005737, GO:0005829, GO:0030426, GO:0005883, GO:0031594, GO:0099160, GO:0099182, GO:0098685	axon, axon cytoplasm, cholinergic synapse, cytoplasm, cytosol, growth cone, neurofilament, neuromuscular junction, postsynaptic intermediate filament cytoskeleton, presynaptic intermediate filament cytoskeleton, Schaffer collateral - CA1 synapse	GO:0042802, GO:0043274, GO:0008022, GO:0019904, GO:0044877, GO:0030674, GO:0005200, GO:0099184	identical protein binding, phospholipase binding, protein C-terminus binding, protein domain specific binding, protein-containing complex binding, protein-macromolecule adaptor activity, structural constituent of cytoskeleton, structural constituent of postsynaptic intermediate filament cytoskeleton	GO:0008089, GO:0019896, GO:0021987, GO:0021766, GO:0045109, GO:0045105, GO:0040011, GO:0000226, GO:0043524, GO:0033693, GO:0060052, GO:0050885, GO:0048812, GO:0014012, GO:0050772, GO:0051258, GO:0031133, GO:1903937, GO:0051412, GO:0043434, GO:1903935, GO:0009636, GO:0008090, GO:0021510, GO:0060074	anterograde axonal transport, axonal transport of mitochondrion, cerebral cortex development, hippocampus development, intermediate filament organization, intermediate filament polymerization or depolymerization, locomotion, microtubule cytoskeleton organization, negative regulation of neuron apoptotic process, neurofilament bundle assembly, neurofilament cytoskeleton organization, neuromuscular …	69.5329	77.36	72.5747	21.7899	22.3067	23.4758
ENSG00000183763	41.3038	-1.69475	0.348116	-4.86834	1.12541e-06	1.682e-05	chr3	49828601	49856574	-	TRAIP	protein_coding	This gene encodes a protein that contains an N-terminal RING finger motif and a putative coiled-coil domain. A similar murine protein interacts with TNFR-associated factor 1 (TRAF1), TNFR-associated factor 2 (TRAF2), and cylindromatosis. The interaction with TRAF2 inhibits TRAF2-mediated nuclear factor kappa-B, subunit 1 activation that is required for cell activation and protection against apopt…	10293	GO:0005634, GO:0005654, GO:0005730, GO:0048471, GO:0090734, GO:0090734	nucleus, nucleoplasm, nucleolus, perinuclear region of cytoplasm, site of DNA damage, site of DNA damage	GO:0046872	metal ion binding	GO:0006915, GO:0006974, GO:0007165, GO:0010804, GO:0016567, GO:0016567, GO:0016567, GO:0031297, GO:0031297, GO:0031297, GO:0032688, GO:0106300	apoptotic process, DNA damage response, signal transduction, negative regulation of tumor necrosis factor-mediated signaling pathway, protein ubiquitination, protein ubiquitination, protein ubiquitination, replication fork processing, replication fork processing, replication fork processing, negative regulation of interferon-beta production, protein-DNA covalent cross-linking repair	55.2912	66.039	68.0388	21.7899	17.6595	19.0042
ENSG00000164619	60.8093	-1.69136	0.294517	-5.74282	9.31144e-09	1.9186e-07	chr7	33904308	34156427	+	BMPER	protein_coding	This gene encodes a secreted protein that interacts with, and inhibits bone morphogenetic protein (BMP) function. It has been shown to inhibit BMP2- and BMP4-dependent osteoblast differentiation and BMP-dependent differentiation of the chondrogenic cells. Mutations in this gene are associated with a lethal skeletal disorder, diaphanospondylodysostosis. [provided by RefSeq, Dec 2011].	168667	GO:0005615, GO:0005615, GO:0031012	extracellular space, extracellular space, extracellular matrix			GO:0001568, GO:0001657, GO:0002043, GO:0010594, GO:0030509, GO:0030514, GO:0032880, GO:0042118, GO:0045765, GO:0048839, GO:0060391, GO:0060395, GO:0070374, GO:1903672	blood vessel development, ureteric bud development, blood vessel endothelial cell proliferation involved in sprouting angiogenesis, regulation of endothelial cell migration, BMP signaling pathway, negative regulation of BMP signaling pathway, regulation of protein localization, endothelial cell activation, regulation of angiogenesis, inner ear development, positive regulation of SMAD protein sign…	84.6123	107.549	86.1825	24.9027	26.954	34.6548
ENSG00000147041	41.1549	-1.68798	0.354367	-4.76336	1.90395e-06	2.74777e-05	chrX	38006553	38128819	+	SYTL5	protein_coding	May act as Rab effector protein and play a role in vesicle trafficking. Binds phospholipids.	94122	GO:0070382, GO:0005886	exocytic vesicle, plasma membrane	GO:0046872, GO:0042043, GO:0005543, GO:0031267	metal ion binding, neurexin family protein binding, phospholipid binding, small GTPase binding	GO:0006887, GO:0006886	exocytosis, intracellular protein transport	58.6422	52.8312	77.1106	20.7523	18.589	19.0042
ENSG00000287839	29.4832	-1.68742	0.406994	-4.14606	3.38239e-05	0.00037914	chr1	155626755	155637604	-		lncRNA									46.9138	47.1707	40.8233	15.5642	13.0123	13.4147
ENSG00000154188	161.97	-1.68717	0.202074	-8.34928	6.86821e-17	3.18997e-15	chr8	107249482	107498055	-	ANGPT1	protein_coding	Angiopoietin-1	284	GO:0005576, GO:0005615, GO:0005615, GO:0005886, GO:0005902, GO:0045121, GO:0062023, GO:0070062	extracellular region, extracellular space, extracellular space, plasma membrane, microvillus, membrane raft, collagen-containing extracellular matrix, extracellular exosome	GO:0030971	receptor tyrosine kinase binding	GO:0001525, GO:0030154, GO:0048014	angiogenesis, cell differentiation, Tie signaling pathway	211.112	285.855	243.806	79.8963	59.4847	91.6674
ENSG00000180611	242.797	-1.68065	0.152205	-11.042	2.39661e-28	2.54155e-26	chr3	192796815	192917856	-	MB21D2	protein_coding	Protein MB21D2	151963			GO:0045296, GO:0044877	cadherin binding, protein-containing complex binding			346.827	365.101	399.161	118.288	118.969	108.436
ENSG00000268089	29.5833	-1.67611	0.415524	-4.03372	5.49014e-05	0.00058743	chrX	152637895	152657542	+	GABRQ	protein_coding	GABA, the major inhibitory neurotransmitter in the vertebrate brain, mediates neuronal inhibition by binding to the GABA/benzodiazepine receptor and opening an integral chloride channel.	55879	GO:0034707, GO:1902711, GO:0005887, GO:0043005, GO:0005886, GO:0045211, GO:0043235, GO:0045202	chloride channel complex, GABA-A receptor complex, integral component of plasma membrane, neuron projection, plasma membrane, postsynaptic membrane, receptor complex, synapse	GO:0005254, GO:0005230, GO:0004890, GO:0030594, GO:0005326, GO:0004888	chloride channel activity, extracellular ligand-gated ion channel activity, GABA-A receptor activity, neurotransmitter receptor activity, neurotransmitter transmembrane transporter activity, transmembrane signaling receptor activity	GO:0007268, GO:1902476, GO:0034220, GO:0050877, GO:0042391, GO:0007165	chemical synaptic transmission, chloride transmembrane transport, ion transmembrane transport, nervous system process, regulation of membrane potential, signal transduction	36.8608	52.8312	45.3592	14.5266	11.1534	16.7684
ENSG00000197261	35.5957	-1.67123	0.374871	-4.45815	8.26705e-06	0.000105276	chr6	49550666	49561907	+	C6orf141	protein_coding	Predicted to be involved in blastocyst hatching. [provided by Alliance of Genome Resources, Apr 2022]	135398			GO:0005515	protein binding			47.7515	53.7746	61.2349	14.5266	19.5184	16.7684
ENSG00000154146	99.9626	-1.67017	0.268648	-6.21694	5.06938e-10	1.23348e-08	chr11	124739942	124747210	+	NRGN	protein_coding	Acts as a 'third messenger' substrate of protein kinase C-mediated molecular cascades during synaptic development and remodeling. Binds to calmodulin in the absence of calcium (By similarity).	4900	GO:0030424, GO:0005829, GO:0044327, GO:0098978, GO:0031966, GO:0043025, GO:0005634, GO:0014069, GO:0045211, GO:0012510	axon, cytosol, dendritic spine head, glutamatergic synapse, mitochondrial membrane, neuronal cell body, nucleus, postsynaptic density, postsynaptic membrane, trans-Golgi network transport vesicle membrane	GO:0005516, GO:0070300, GO:0005547	calmodulin binding, phosphatidic acid binding, phosphatidylinositol-3,4,5-trisphosphate binding	GO:0008306, GO:0007399, GO:1900273, GO:0099170, GO:0007165, GO:0021537	associative learning, nervous system development, positive regulation of long-term synaptic potentiation, postsynaptic modulation of chemical synaptic transmission, signal transduction, telencephalon development	118.122	133.965	205.25	54.9935	53.908	33.5369
ENSG00000151882	57.0111	-1.66504	0.308566	-5.39605	6.81239e-08	1.23425e-06	chr5	43376645	43412391	-	CCL28	protein_coding	This antimicrobial gene belongs to the subfamily of small cytokine CC genes. Cytokines are a family of secreted proteins involved in immunoregulatory and inflammatory processes. The CC cytokines are proteins characterized by two adjacent cysteines. The cytokine encoded by this gene displays chemotactic activity for resting CD4 or CD8 T cells and eosinophils. The product of this gene binds to chem…	56477	GO:0005615	extracellular space	GO:0008009	chemokine activity	GO:0006955	immune response	77.0726	81.1337	102.058	35.2789	24.1656	22.3579
ENSG00000167767	111.223	-1.66129	0.221063	-7.51498	5.69212e-14	2.11057e-12	chr12	52168996	52192014	-	KRT80	protein_coding	Keratin, type II cytoskeletal 80	144501	GO:0005737, GO:0005829, GO:0005882, GO:0045111, GO:0045095	cytoplasm, cytosol, intermediate filament, intermediate filament cytoskeleton, keratin filament	GO:0005515, GO:0030280	protein binding, structural constituent of skin epidermis	GO:0031424, GO:0045109	keratinization, intermediate filament organization	168.387	172.645	165.561	64.3321	42.7546	53.659
ENSG00000197299	43.2527	-1.65754	0.389798	-4.25231	2.11573e-05	0.000248638	chr15	90717346	90816166	+	BLM	protein_coding	DNA helicase	641	GO:0000228, GO:0000781, GO:0000800, GO:0005634, GO:0005634, GO:0005634, GO:0005654, GO:0005654, GO:0005657, GO:0005694, GO:0005730, GO:0005737, GO:0005829, GO:0016363, GO:0016605, GO:0016605, GO:0031422, GO:0032991	nuclear chromosome, chromosome, telomeric region, lateral element, nucleus, nucleus, nucleus, nucleoplasm, nucleoplasm, replication fork, chromosome, nucleolus, cytoplasm, cytosol, nuclear matrix, PML body, PML body, RecQ family helicase-topoisomerase III complex, protein-containing complex	GO:0000400, GO:0000403, GO:0000405, GO:0002039, GO:0003677, GO:0003678, GO:0003678, GO:0003697, GO:0004386, GO:0005515, GO:0005524, GO:0008094, GO:0008270, GO:0009378, GO:0009378, GO:0016853, GO:0016887, GO:0042802, GO:0042803, GO:0043138, GO:0043138, GO:0051880, GO:0061749, GO:0061821, GO:0061849, GO:0140677, GO:1905773, GO:1990814	four-way junction DNA binding, Y-form DNA binding, bubble DNA binding, p53 binding, DNA binding, DNA helicase activity, DNA helicase activity, single-stranded DNA binding, helicase activity, protein binding, ATP binding, ATP-dependent activity, acting on DNA, zinc ion binding, four-way junction helicase activity, four-way junction helicase activity, isomerase activity, ATP hydrolysis activity, id…	GO:0000079, GO:0000723, GO:0000724, GO:0000724, GO:0000724, GO:0000729, GO:0006260, GO:0006268, GO:0006281, GO:0006310, GO:0006974, GO:0006974, GO:0007095, GO:0010165, GO:0031297, GO:0032201, GO:0032508, GO:0044806, GO:0044806, GO:0044806, GO:0045893, GO:0045910, GO:0051259, GO:0051260, GO:0051782, GO:0061820, GO:0071139, GO:0071479, GO:0072711, GO:0072757, GO:0090329, GO:0090656	regulation of cyclin-dependent protein serine/threonine kinase activity, telomere maintenance, double-strand break repair via homologous recombination, double-strand break repair via homologous recombination, double-strand break repair via homologous recombination, DNA double-strand break processing, DNA replication, DNA unwinding involved in DNA replication, DNA repair, DNA recombination, DNA da…	50.2647	48.1141	98.6562	22.8275	13.9417	25.7116
ENSG00000174371	32.3085	-1.65438	0.40066	-4.12913	3.64136e-05	0.000404966	chr1	241847967	241895148	+	EXO1	protein_coding	5' double-stranded DNA exonuclease activity. Functions in DNA mismatch repair.	9156	GO:0016604, GO:0005654, GO:0005886	nuclear body, nucleoplasm, plasma membrane	GO:0035312, GO:0003677, GO:0046872	5'-3' exodeoxyribonuclease activity, DNA binding, metal ion binding	GO:0006281	DNA repair	41.8873	50.001	55.565	18.677	17.6595	10.0611
ENSG00000146670	106.179	-1.65346	0.252186	-6.55652	5.5078e-11	1.469e-09	chr11	65066300	65084164	-	CDCA5	protein_coding	Predicted to enable chromatin binding activity. Involved in double-strand break repair; mitotic sister chromatid segregation; and regulation of cell cycle process. Located in nucleoplasm. [provided by Alliance of Genome Resources, Apr 2022]	113130	GO:0005694, GO:0005654	chromosome, nucleoplasm	GO:0003682, GO:0005515, GO:0044877	chromatin binding, protein binding, protein-containing complex binding	GO:0007049, GO:0051301	cell cycle, cell division	149.119	135.852	199.58	44.6174	68.7791	39.1263
ENSG00000249992	560.659	-1.65231	0.123399	-13.39	6.91986e-41	1.35229e-38	chr3	45224466	45226287	-	TMEM158	protein_coding	Receptor for brain injury-derived neurotrophic peptide (BINP), a synthetic 13-mer peptide.	25907	GO:0016021	integral component of membrane	GO:0042277	peptide binding			870.418	882.093	797.188	257.328	230.503	326.426
ENSG00000255202	20.8406	-1.64797	0.493807	-3.33727	0.000846049	0.00684594	chr11	33665220	33696701	-		lncRNA									27.6456	36.7932	30.6175	9.33852	13.9417	6.70737
ENSG00000227528	29.9428	-1.64602	0.420148	-3.9177	8.93968e-05	0.000911032	chr13	60012734	60044357	+	DIAPH3-AS1	lncRNA		100874195							46.076	50.001	39.6893	17.6394	8.36503	17.8863
ENSG00000232828	30.4655	-1.63707	0.420206	-3.89588	9.78414e-05	0.00098866	chrX	48698963	48737163	-		lncRNA									36.8608	57.5483	44.2252	11.4138	20.4479	12.2969
ENSG00000154678	72.4801	-1.63168	0.294795	-5.53496	3.11298e-08	5.95973e-07	chr7	31751179	32428131	-	PDE1C	protein_coding	This gene encodes an enzyme that belongs to the 3'5'-cyclic nucleotide phosphodiesterase family. Members of this family catalyze hydrolysis of the cyclic nucleotides, cyclic adenosine monophosphate and cyclic guanosine monophosphate, to the corresponding nucleoside 5'-monophosphates. The enzyme encoded by this gene regulates proliferation and migration of vascular smooth muscle cells, and neointi…	5137	GO:0005764, GO:0005829, GO:0043025	lysosome, cytosol, neuronal cell body	GO:0004115, GO:0004117, GO:0004117, GO:0005516, GO:0046872, GO:0047555, GO:0048101	3',5'-cyclic-AMP phosphodiesterase activity, calmodulin-activated dual specificity 3',5'-cyclic-GMP, 3',5'-cyclic-AMP phosphodiesterase activity, calmodulin-activated dual specificity 3',5'-cyclic-GMP, 3',5'-cyclic-AMP phosphodiesterase activity, calmodulin binding, metal ion binding, 3',5'-cyclic-GMP phosphodiesterase activity, calmodulin-activated 3',5'-cyclic-GMP phosphodiesterase activity	GO:0019933	cAMP-mediated signaling	102.205	148.116	78.2446	31.1284	37.1779	38.0084
ENSG00000169067	182.055	-1.62853	0.18083	-9.00589	2.13922e-19	1.24709e-17	chr5	57480018	57482811	-	ACTBL2	protein_coding	Actins are highly conserved proteins that are involved in various types of cell motility and are ubiquitously expressed in all eukaryotic cells.	345651	GO:0005884, GO:0030424, GO:0005737, GO:0070062, GO:0005615, GO:0098978, GO:0016020, GO:0035267, GO:0045202	actin filament, axon, cytoplasm, extracellular exosome, extracellular space, glutamatergic synapse, membrane, NuA4 histone acetyltransferase complex, synapse	GO:0005524, GO:0019901, GO:0098973	ATP binding, protein kinase binding, structural constituent of postsynaptic actin cytoskeleton	GO:0007409, GO:0048870	axonogenesis, cell motility	295.724	243.401	285.763	102.724	75.2853	89.4316
ENSG00000121621	92.4315	-1.6263	0.259354	-6.27057	3.59729e-10	8.84997e-09	chr11	28020619	28108156	-	KIF18A	protein_coding	Microtubule-depolymerizing kinesin which plays a role in chromosome congression by reducing the amplitude of preanaphase oscillations and slowing poleward movement during anaphase, thus suppressing chromosome movements. May stabilize the CENPE-BUB1B complex at the kinetochores during early mitosis and maintains CENPE levels at kinetochores during chromosome congression.	81930	GO:0005901, GO:0005737, GO:0005829, GO:0005871, GO:0000776, GO:0005828, GO:0005874, GO:0015630, GO:0005815, GO:0061673, GO:1990023, GO:0005634, GO:0001726	caveola, cytoplasm, cytosol, kinesin complex, kinetochore, kinetochore microtubule, microtubule, microtubule cytoskeleton, microtubule organizing center, mitotic spindle astral microtubule, mitotic spindle midzone, nucleus, ruffle	GO:0003779, GO:0005524, GO:0008574, GO:0008017, GO:0003777, GO:0051010, GO:0070463	actin binding, ATP binding, ATP-dependent microtubule motor activity, plus-end-directed, microtubule binding, microtubule motor activity, microtubule plus-end binding, tubulin-dependent ATPase activity	GO:0071392, GO:0007140, GO:0007019, GO:0007018, GO:0007080, GO:0000070, GO:0015031, GO:0070507, GO:0072520	cellular response to estradiol stimulus, male meiotic nuclear division, microtubule depolymerization, microtubule-based movement, mitotic metaphase plate congression, mitotic sister chromatid segregation, protein transport, regulation of microtubule cytoskeleton organization, seminiferous tubule development	107.231	133.965	178.035	38.3917	45.5429	51.4232
ENSG00000104368	24180.2	-1.62554	0.153406	-10.5963	3.09867e-26	2.80705e-24	chr8	42174718	42207709	-	PLAT	protein_coding	This gene encodes tissue-type plasminogen activator, a secreted serine protease that converts the proenzyme plasminogen to plasmin, a fibrinolytic enzyme. The encoded preproprotein is proteolytically processed by plasmin or trypsin to generate heavy and light chains. These chains associate via disulfide linkages to form the heterodimeric enzyme. This enzyme plays a role in cell migration and tiss…	5327	GO:0005576	extracellular region	GO:0004252	serine-type endopeptidase activity	GO:0031639, GO:0014909	plasminogen activation, smooth muscle cell migration	37572.1	39855.5	32141.5	11026.7	10624.5	13860.8
ENSG00000152936	24.7632	-1.62036	0.459178	-3.52882	0.000417424	0.0036639	chr12	25409307	25648579	-	LMNTD1	protein_coding	Predicted to act upstream of or within cell population proliferation. Predicted to be located in nucleus. Predicted to be active in cytoplasm and nuclear envelope. [provided by Alliance of Genome Resources, Apr 2022]	160492	GO:0005635, GO:0005737, GO:0005882	nuclear envelope, cytoplasm, intermediate filament			GO:0008283	cell population proliferation	30.1588	35.8498	46.4932	12.4514	15.8006	7.82527
ENSG00000092470	37.8476	-1.61959	0.398295	-4.06631	4.77642e-05	0.000517479	chr15	43826980	43868412	+	WDR76	protein_coding	Enables enzyme binding activity. Involved in cellular response to DNA damage stimulus. Located in heterochromatin; nucleus; and site of DNA damage. [provided by Alliance of Genome Resources, Apr 2022]	79968	GO:0000792, GO:0005634, GO:0005634, GO:0090734	heterochromatin, nucleus, nucleus, site of DNA damage	GO:0003677, GO:0005515, GO:0019899	DNA binding, protein binding, enzyme binding	GO:0006974, GO:2000001	DNA damage response, regulation of DNA damage checkpoint	46.076	41.5102	83.9145	22.8275	14.8712	17.8863
ENSG00000141753	9763.39	-1.61677	0.0701543	-23.0459	1.61828e-117	2.64648e-114	chr17	40443450	40457725	+	IGFBP4	protein_coding	IGF-binding proteins prolong the half-life of the IGFs and have been shown to either inhibit or stimulate the growth promoting effects of the IGFs on cell culture. They alter the interaction of IGFs with their cell surface receptors.	3487	GO:0005788, GO:0005576, GO:0005615	endoplasmic reticulum lumen, extracellular region, extracellular space	GO:0031994, GO:0031995, GO:0005102	insulin-like growth factor I binding, insulin-like growth factor II binding, signaling receptor binding	GO:0006954, GO:0090090, GO:0043568, GO:0043410, GO:0001558, GO:0010906, GO:0043567, GO:0007165, GO:0044342	inflammatory response, negative regulation of canonical Wnt signaling pathway, positive regulation of insulin-like growth factor receptor signaling pathway, positive regulation of MAPK cascade, regulation of cell growth, regulation of glucose metabolic process, regulation of insulin-like growth factor receptor signaling pathway, signal transduction, type B pancreatic cell proliferation	14444.4	15104.1	14623.8	4709.73	4374.91	5323.42
ENSG00000233251	25.9142	-1.61142	0.458077	-3.51779	0.000435155	0.00379701	chr2	56173534	56185870	-	LOC100129434	lncRNA		100129434							31.8343	53.7746	31.7514	12.4514	16.7301	8.94316
ENSG00000166106	304.364	-1.60468	0.142473	-11.263	1.99729e-29	2.32434e-27	chr11	130448645	130476645	+	ADAMTS15	protein_coding	Metalloprotease which has proteolytic activity against the proteoglycan VCAN, cleaving it at the 'Glu-1428-|-1429-Ala' site. Cleaves VCAN in the pericellular matrix surrounding myoblasts, facilitating myoblast contact and fusion which is required for skeletal muscle development and regeneration.	170689	GO:0009986, GO:0062023, GO:0031012, GO:0005615	cell surface, collagen-containing extracellular matrix, extracellular matrix, extracellular space	GO:0004175, GO:0050840, GO:0008201, GO:0004222, GO:0008270	endopeptidase activity, extracellular matrix binding, heparin binding, metalloendopeptidase activity, zinc ion binding	GO:0022617, GO:0030198, GO:0007520	extracellular matrix disassembly, extracellular matrix organization, myoblast fusion	450.707	504.727	418.439	135.927	154.288	162.095
ENSG00000178999	78.0615	-1.60293	0.311575	-5.14459	2.68102e-07	4.42639e-06	chr17	8204733	8210600	-	AURKB	protein_coding	Aurora kinase	9212	GO:0032133, GO:0000775	chromosome passenger complex, chromosome, centromeric region	GO:0005524, GO:0106310, GO:0106311	ATP binding, protein serine kinase activity, protein threonine kinase activity	GO:0051301, GO:0043988, GO:0007094, GO:0032467	cell division, histone H3-S28 phosphorylation, mitotic spindle assembly checkpoint signaling, positive regulation of cytokinesis	104.718	74.5298	173.499	31.1284	40.8957	43.5979
ENSG00000163535	136.49	-1.59918	0.231849	-6.89752	5.29176e-12	1.58712e-10	chr2	200510008	200584096	+	SGO2	protein_coding	Predicted to be involved in homologous chromosome segregation; meiotic sister chromatid cohesion; and mitotic sister chromatid segregation. Predicted to act upstream of or within meiotic nuclear division; positive regulation of maintenance of meiotic sister chromatid cohesion, centromeric; and protein localization. Located in chromosome, centromeric region and nuclear body. Part of mitotic cohesi…	151246	GO:0000775	chromosome, centromeric region	GO:0005515	protein binding	GO:0051301, GO:0051754	cell division, meiotic sister chromatid cohesion, centromeric	150.794	195.287	269.887	69.5201	58.5552	74.899
ENSG00000136928	56.28	-1.59527	0.324645	-4.91388	8.92912e-07	1.35604e-05	chr9	98288109	98708935	-	GABBR2	protein_coding	The multi-pass membrane protein encoded by this gene belongs to the G-protein coupled receptor 3 family and GABA-B receptor subfamily. The GABA-B receptors inhibit neuronal activity through G protein-coupled second-messenger systems, which regulate the release of neurotransmitters, and the activity of ion channels and adenylyl cyclase. This receptor subunit forms an active heterodimeric complex w…	9568	GO:0016021	integral component of membrane	GO:0004965	G protein-coupled GABA receptor activity	GO:0007186, GO:0007193, GO:0007194, GO:0007214, GO:0007214, GO:0007268, GO:0051932, GO:0150099	G protein-coupled receptor signaling pathway, adenylate cyclase-inhibiting G protein-coupled receptor signaling pathway, negative regulation of adenylate cyclase activity, gamma-aminobutyric acid signaling pathway, gamma-aminobutyric acid signaling pathway, chemical synaptic transmission, synaptic transmission, GABAergic, neuron-glial cell signaling	67.8574	113.21	72.5747	35.2789	24.1656	24.5937
ENSG00000150556	18.2828	-1.59503	0.559705	-2.84977	0.00437511	0.0285835	chr2	149038107	149215262	+	LYPD6B	protein_coding	Enables acetylcholine receptor regulator activity. Predicted to be located in extracellular region and plasma membrane. [provided by Alliance of Genome Resources, Apr 2022]	130576	GO:0005886	plasma membrane	GO:0030548	acetylcholine receptor regulator activity			29.3211	31.1327	21.5456	10.3761	2.78834	14.5326
ENSG00000198959	19355.8	-1.59337	0.0646664	-24.6399	4.72765e-134	1.22415e-130	chr20	38127385	38166578	-	TGM2	protein_coding	Transglutaminases are enzymes that catalyze the crosslinking of proteins by epsilon-gamma glutamyl lysine isopeptide bonds. While the primary structure of transglutaminases is not conserved, they all have the same amino acid sequence at their active sites and their activity is calcium-dependent. The protein encoded by this gene acts as a monomer, is induced by retinoic acid, and appears to be inv…	7052	GO:0000785, GO:0000786, GO:0005634, GO:0005739, GO:0005739, GO:0005783, GO:0005829, GO:0005886, GO:0005886, GO:0005925, GO:0031012, GO:0048471, GO:0062023, GO:0062023, GO:0070062	chromatin, nucleosome, nucleus, mitochondrion, mitochondrion, endoplasmic reticulum, cytosol, plasma membrane, plasma membrane, focal adhesion, extracellular matrix, perinuclear region of cytoplasm, collagen-containing extracellular matrix, collagen-containing extracellular matrix, extracellular exosome	GO:0003810, GO:0003810, GO:0003810, GO:0003810, GO:0005509, GO:0005515, GO:0005525, GO:0008233, GO:0050568, GO:0120295, GO:0120297, GO:0120298, GO:0120299	protein-glutamine gamma-glutamyltransferase activity, protein-glutamine gamma-glutamyltransferase activity, protein-glutamine gamma-glutamyltransferase activity, protein-glutamine gamma-glutamyltransferase activity, calcium ion binding, protein binding, GTP binding, peptidase activity, protein-glutamine glutaminase activity, histone serotonyltransferase activity, histone dopaminyltransferase acti…	GO:0018149	peptide cross-linking	29269.2	29579.8	28374.4	9812.71	8764.69	10333.8
ENSG00000135766	319.981	-1.58666	0.162593	-9.75847	1.6969e-22	1.24648e-20	chr1	231363751	231422287	-	EGLN1	protein_coding	The protein encoded by this gene catalyzes the post-translational formation of 4-hydroxyproline in hypoxia-inducible factor (HIF) alpha proteins. HIF is a transcriptional complex that plays a central role in mammalian oxygen homeostasis. This protein functions as a cellular oxygen sensor, and under normal oxygen concentration, modification by prolyl hydroxylation is a key regulatory event that ta…	54583	GO:0005634, GO:0005737, GO:0005737, GO:0005829, GO:0005829, GO:0014069, GO:0043231, GO:0098978	nucleus, cytoplasm, cytoplasm, cytosol, cytosol, postsynaptic density, intracellular membrane-bounded organelle, glutamatergic synapse	GO:0005515, GO:0008198, GO:0008198, GO:0016706, GO:0019899, GO:0031418, GO:0031543, GO:0031545, GO:0160082	protein binding, ferrous iron binding, ferrous iron binding, 2-oxoglutarate-dependent dioxygenase activity, enzyme binding, L-ascorbic acid binding, peptidyl-proline dioxygenase activity, peptidyl-proline 4-dioxygenase activity, hypoxia-inducible factor-proline dioxygenase activity	GO:0001666, GO:0006879, GO:0018401, GO:0018401, GO:0032364, GO:0043433, GO:0045765, GO:0045944, GO:0051344, GO:0055008, GO:0060347, GO:0060412, GO:0060711, GO:0071456, GO:0071731, GO:0099159, GO:0140252	response to hypoxia, intracellular iron ion homeostasis, peptidyl-proline hydroxylation to 4-hydroxy-L-proline, peptidyl-proline hydroxylation to 4-hydroxy-L-proline, intracellular oxygen homeostasis, negative regulation of DNA-binding transcription factor activity, regulation of angiogenesis, positive regulation of transcription by RNA polymerase II, negative regulation of cyclic-nucleotide phos…	502.647	541.52	396.893	141.115	197.972	139.737
ENSG00000118407	51.8694	-1.58626	0.307827	-5.15307	2.56256e-07	4.24208e-06	chr6	75291859	75493800	-	FILIP1	protein_coding	This gene encodes a filamin A binding protein. The encoded protein promotes the degradation of filamin A and may regulate cortical neuron migration and dendritic spine morphology. Mice lacking a functional copy of this gene exhibit reduced dendritic spine length and altered excitatory signaling. [provided by RefSeq, Oct 2016].	27145	GO:0015629, GO:0005730, GO:0005886	actin cytoskeleton, nucleolus, plasma membrane			GO:0099010	modification of postsynaptic structure	82.9368	81.1337	69.1728	26.978	24.1656	26.8295
ENSG00000133119	88.5936	-1.57911	0.264963	-5.95974	2.52635e-09	5.61107e-08	chr13	33818069	33966558	+	RFC3	protein_coding	The elongation of primed DNA templates by DNA polymerase delta and DNA polymerase epsilon requires the accessory proteins proliferating cell nuclear antigen (PCNA) and replication factor C (RFC). RFC, also named activator 1, is a protein complex consisting of five distinct subunits of 140, 40, 38, 37, and 36 kDa. This gene encodes the 38 kDa subunit. This subunit is essential for the interaction …	5983	GO:0005634, GO:0005654, GO:0005663, GO:0005663, GO:0005663, GO:0005663, GO:0031390	nucleus, nucleoplasm, DNA replication factor C complex, DNA replication factor C complex, DNA replication factor C complex, DNA replication factor C complex, Ctf18 RFC-like complex	GO:0003677	DNA binding	GO:0006260	DNA replication	112.258	108.493	178.035	47.7302	43.684	41.3621
ENSG00000288781	38.8495	-1.5791	0.375651	-4.20363	2.62668e-05	0.000302506	chr4	114281113	114364978	-	LOC105377378	lncRNA		105377378							77.9103	50.9444	45.3592	18.677	16.7301	23.4758
ENSG00000261786	40.3526	-1.57867	0.359637	-4.38962	1.13548e-05	0.000140845	chr3	44117299	44122365	+		lncRNA									67.0197	67.9259	46.4932	21.7899	23.2362	15.6505
ENSG00000067798	352.029	-1.57504	0.148265	-10.6232	2.32561e-26	2.13791e-24	chr12	77324641	78213010	+	NAV3	protein_coding	This gene belongs to the neuron navigator family and is expressed predominantly in the nervous system. The encoded protein contains coiled-coil domains and a conserved AAA domain characteristic for ATPases associated with a variety of cellular activities. This gene is similar to unc-53, a Caenorhabditis elegans gene involved in axon guidance. Multiple alternatively spliced transcript variants for…	89795	GO:0005640, GO:1990752	nuclear outer membrane, microtubule end	GO:0005524, GO:0008017, GO:0016887	ATP binding, microtubule binding, ATP hydrolysis activity	GO:0022008	neurogenesis	494.27	569.822	517.095	222.049	152.429	156.505
ENSG00000250899	31.7426	-1.57218	0.389576	-4.03561	5.44599e-05	0.000583309	chr12	3041437	3044950	+		lncRNA									44.4005	52.8312	45.3592	16.6018	16.7301	14.5326
ENSG00000101096	29.6244	-1.56854	0.432863	-3.62363	0.000290496	0.00264784	chr20	51386957	51562831	-	NFATC2	protein_coding	Plays a role in the inducible expression of cytokine genes in T-cells, especially in the induction of the IL-2, IL-3, IL-4, TNF-alpha or GM-CSF. Promotes invasive migration through the activation of GPC6 expression and WNT5A signaling pathway.	4773	GO:0000785, GO:0005737, GO:0005829, GO:0005654, GO:0005634, GO:1990904, GO:0005667	chromatin, cytoplasm, cytosol, nucleoplasm, nucleus, ribonucleoprotein complex, transcription regulator complex	GO:0003682, GO:0003677, GO:0001228, GO:0003700, GO:0000981, GO:0001227, GO:0019902, GO:0000978, GO:1990837	chromatin binding, DNA binding, DNA-binding transcription activator activity, RNA polymerase II-specific, DNA-binding transcription factor activity, DNA-binding transcription factor activity, RNA polymerase II-specific, DNA-binding transcription repressor activity, RNA polymerase II-specific, phosphatase binding, RNA polymerase II cis-regulatory region sequence-specific DNA binding, sequence-spec…	GO:0050853, GO:0033173, GO:0016477, GO:0006974, GO:0014904, GO:1905064, GO:0030890, GO:0010628, GO:1901741, GO:0045893, GO:0006357, GO:0006355, GO:0042493	B cell receptor signaling pathway, calcineurin-NFAT signaling cascade, cell migration, cellular response to DNA damage stimulus, myotube cell development, negative regulation of vascular associated smooth muscle cell differentiation, positive regulation of B cell proliferation, positive regulation of gene expression, positive regulation of myoblast fusion, positive regulation of transcription, DN…	34.3476	37.7366	61.2349	10.3761	19.5184	14.5326
ENSG00000188163	99.9474	-1.56466	0.283353	-5.52195	3.35266e-08	6.37539e-07	chr9	137243584	137247770	-	FAM166A	protein_coding	Located in ciliary basal body. [provided by Alliance of Genome Resources, Apr 2022]	401565	GO:0005634, GO:0031514, GO:0036064, GO:0160111	nucleus, motile cilium, ciliary basal body, axonemal A tubule inner sheath	GO:0005515	protein binding			164.198	111.323	172.365	28.0156	51.1196	72.6632
ENSG00000181751	724.183	-1.56371	0.26337	-5.93732	2.89711e-09	6.37077e-08	chr5	103258763	103278660	+	MACIR	protein_coding	Regulates the macrophage function, by enhancing the resolution of inflammation and wound repair functions mediated by M2 macrophages (PubMed:30659109). The regulation of macrophage function is, due at least in part, to its ability to inhibit glycolysis (PubMed:30659109). May also play a role in trafficking of proteins via its interaction with UNC119 and UNC119B cargo adapters: may help the releas…	90355	GO:0035869, GO:0005737	ciliary transition zone, cytoplasm	GO:0005515	protein binding	GO:0060271, GO:0006954, GO:1900016, GO:0010764, GO:0050728, GO:0015031	cilium assembly, inflammatory response, negative regulation of cytokine production involved in inflammatory response, negative regulation of fibroblast migration, negative regulation of inflammatory response, protein transport	1045.51	1204.74	995.634	366.278	255.598	477.341
ENSG00000141469	198.047	-1.56338	0.164941	-9.47842	2.58152e-21	1.72873e-19	chr18	45687025	45752520	+	SLC14A1	protein_coding	The protein encoded by this gene is a membrane transporter that mediates urea transport in erythrocytes. This gene forms the basis for the Kidd blood group system. [provided by RefSeq, Mar 2009].	6563	GO:0016021, GO:0005886	integral component of membrane, plasma membrane	GO:0015204	urea transmembrane transporter activity	GO:0006833, GO:0015840, GO:0051649, GO:0055085, GO:0071918, GO:0071918	water transport, urea transport, establishment of localization in cell, transmembrane transport, urea transmembrane transport, urea transmembrane transport	289.86	282.081	316.38	107.912	100.38	91.6674
ENSG00000183963	1966.3	-1.55468	0.0840376	-18.4998	2.07358e-76	1.43179e-73	chr22	31064105	31104757	+	SMTN	protein_coding	This gene encodes a structural protein that is found exclusively in contractile smooth muscle cells. It associates with stress fibers and constitutes part of the cytoskeleton. This gene is localized to chromosome 22q12.3, distal to the TUPLE1 locus and outside the DiGeorge syndrome deletion. Alternative splicing of this gene results in multiple transcript variants encoding distinct isoforms. [pro…	6525	GO:0005737, GO:0005815, GO:0005856, GO:0015629, GO:0031941	cytoplasm, microtubule organizing center, cytoskeleton, actin cytoskeleton, filamentous actin	GO:0003779, GO:0008307	actin binding, structural constituent of muscle	GO:0006939, GO:0007517, GO:0030036	smooth muscle contraction, muscle organ development, actin cytoskeleton organization	3010.86	2948.17	2839.49	943.191	919.224	1136.9
ENSG00000163507	161.464	-1.54404	0.192897	-8.00444	1.20012e-15	5.11523e-14	chr3	108549864	108589644	-	CIP2A	protein_coding	Enables protein homodimerization activity. Predicted to act upstream of or within positive regulation of neural precursor cell proliferation and spermatogenesis. Located in cytosol and plasma membrane. [provided by Alliance of Genome Resources, Apr 2022]	57650	GO:0005694, GO:0005737, GO:0005829, GO:0005886	chromosome, cytoplasm, cytosol, plasma membrane	GO:0004864, GO:0005515, GO:0042803, GO:0045296	protein phosphatase inhibitor activity, protein binding, protein homodimerization activity, cadherin binding	GO:0006974, GO:0051276, GO:0141112	DNA damage response, chromosome organization, broken chromosome clustering	220.327	224.533	276.691	67.4449	83.6503	96.139
ENSG00000172020	16.8343	-1.53436	0.542971	-2.82585	0.00471552	0.0304364	chr3	115623510	115721490	+	GAP43	protein_coding	This protein is associated with nerve growth. It is a major component of the motile 'growth cones' that form the tips of elongating axons. Plays a role in axonal and dendritic filopodia induction.	2596	GO:0005737, GO:0030425, GO:0031527, GO:0098982, GO:0032584, GO:0043204, GO:0005886, GO:0014069	cytoplasm, dendrite, filopodium membrane, GABA-ergic synapse, growth cone membrane, perikaryon, plasma membrane, postsynaptic density	GO:0005516, GO:0035727, GO:1901981, GO:0001786	calmodulin binding, lysophosphatidic acid binding, phosphatidylinositol phosphate binding, phosphatidylserine binding	GO:0016198, GO:0031103, GO:0045165, GO:0010001, GO:0007205, GO:0051489, GO:0040008, GO:0099150, GO:0009611, GO:0042246	axon choice point recognition, axon regeneration, cell fate commitment, glial cell differentiation, protein kinase C-activating G protein-coupled receptor signaling pathway, regulation of filopodium assembly, regulation of growth, regulation of postsynaptic specialization assembly, response to wounding, tissue regeneration	23.4569	19.8117	31.7514	8.30091	6.50613	11.179
ENSG00000088340	212.023	-1.52608	0.191612	-7.96443	1.65985e-15	6.99795e-14	chr20	35558737	35607562	-	FER1L4	transcribed_unitary_pseudogene	Predicted to enable metal ion binding activity. Predicted to be involved in plasma membrane organization. Predicted to be integral component of membrane. [provided by Alliance of Genome Resources, Apr 2022]	80307	GO:0030672	synaptic vesicle membrane	GO:0005509	calcium ion binding	GO:0046928	regulation of neurotransmitter secretion	395.416	310.383	238.136	105.837	121.758	100.611
ENSG00000125872	21.1571	-1.52573	0.475626	-3.20785	0.00133733	0.0101897	chr20	6040546	6054060	-	LRRN4	protein_coding	May play an important role in hippocampus-dependent long-lasting memory.	164312	GO:0070062, GO:0005887	extracellular exosome, integral component of plasma membrane	GO:0005515	protein binding	GO:0007616, GO:0008542	long-term memory, visual learning	30.9966	29.2459	34.0194	8.30091	12.0828	12.2969
ENSG00000126803	28.2863	-1.52279	0.426786	-3.56803	0.000359674	0.00320315	chr14	64535905	64546173	+	HSPA2	protein_coding	Molecular chaperone implicated in a wide variety of cellular processes, including protection of the proteome from stress, folding and transport of newly synthesized polypeptides, activation of proteolysis of misfolded proteins and the formation and dissociation of protein complexes. Plays a pivotal role in the protein quality control system, ensuring the correct folding of proteins, the re-foldin…	3306	GO:0072562, GO:0036128, GO:0009986, GO:0005737, GO:0005829, GO:0070062, GO:0001673, GO:0072687, GO:0016020, GO:0005634, GO:0005886, GO:0000795	blood microparticle, CatSper complex, cell surface, cytoplasm, cytosol, extracellular exosome, male germ cell nucleus, meiotic spindle, membrane, nucleus, plasma membrane, synaptonemal complex	GO:0005524, GO:0051087, GO:0097718, GO:0019899, GO:0051861, GO:0031072, GO:0051787, GO:0044183, GO:0048156, GO:0051082	ATP binding, chaperone binding, disordered domain specific binding, enzyme binding, glycolipid binding, heat shock protein binding, misfolded protein binding, protein folding chaperone, tau protein binding, unfolded protein binding	GO:0034620, GO:0051085, GO:0007141, GO:0007140, GO:0090084, GO:1901896, GO:0010971, GO:0001934, GO:0042026, GO:0009409, GO:0009408, GO:0006986, GO:0007286, GO:0007283, GO:0070194, GO:0016192	cellular response to unfolded protein, chaperone cofactor-dependent protein refolding, male meiosis I, male meiotic nuclear division, negative regulation of inclusion body assembly, positive regulation of ATPase-coupled calcium transmembrane transporter activity, positive regulation of G2/M transition of mitotic cell cycle, positive regulation of protein phosphorylation, protein refolding, respon…	51.1025	46.2273	28.3495	15.5642	13.9417	14.5326
ENSG00000162433	1781.34	-1.52093	0.0908402	-16.7429	6.37798e-63	3.00267e-60	chr1	65147549	65232145	+	AK4	protein_coding	Nucleoside-diphosphate kinase	205	GO:0005737, GO:0005739, GO:0005759, GO:0005759, GO:0005759	cytoplasm, mitochondrion, mitochondrial matrix, mitochondrial matrix, mitochondrial matrix	GO:0004017, GO:0005524, GO:0004550	adenylate kinase activity, ATP binding, nucleoside diphosphate kinase activity	GO:0002082, GO:0006172, GO:0009142, GO:0009188, GO:0015949, GO:0016310, GO:0046033, GO:0046033, GO:0046034, GO:0046039, GO:0046940, GO:0071456, GO:0071456	regulation of oxidative phosphorylation, ADP biosynthetic process, nucleoside triphosphate biosynthetic process, ribonucleoside diphosphate biosynthetic process, nucleobase-containing small molecule interconversion, phosphorylation, AMP metabolic process, AMP metabolic process, ATP metabolic process, GTP metabolic process, nucleoside monophosphate phosphorylation, cellular response to hypoxia, ce…	2544.23	2980.25	2399.5	929.702	855.092	979.277
ENSG00000135312	17.5694	-1.52044	0.531508	-2.86062	0.00422808	0.0277925	chr6	77460924	77463491	-	HTR1B	protein_coding	G-protein coupled receptor for 5-hydroxytryptamine (serotonin). Also functions as a receptor for ergot alkaloid derivatives, various anxiolytic and antidepressant drugs and other psychoactive substances, such as lysergic acid diethylamide (LSD). Ligand binding causes a conformation change that triggers signaling via guanine nucleotide-binding proteins (G proteins) and modulates the activity of do…	3351	GO:0044305, GO:0005737, GO:0030425, GO:0098666, GO:0005887, GO:0099056, GO:0005886, GO:0099154	calyx of Held, cytoplasm, dendrite, G protein-coupled serotonin receptor complex, integral component of plasma membrane, integral component of presynaptic membrane, plasma membrane, serotonergic synapse	GO:0004993, GO:0030594, GO:0051378, GO:0099626	G protein-coupled serotonin receptor activity, neurotransmitter receptor activity, serotonin binding, voltage-gated calcium channel activity involved in regulation of presynaptic cytosolic calcium levels	GO:0007193, GO:0007198, GO:0046849, GO:0071312, GO:0035690, GO:0071502, GO:0007268, GO:0042756, GO:0002031, GO:0007187, GO:0014053, GO:0014063, GO:0032229, GO:0051967, GO:1904707, GO:0099171, GO:0007205, GO:0050795, GO:0014059, GO:2000300, GO:0042220, GO:0045471, GO:0051385, GO:0042310	adenylate cyclase-inhibiting G protein-coupled receptor signaling pathway, adenylate cyclase-inhibiting serotonin receptor signaling pathway, bone remodeling, cellular response to alkaloid, cellular response to drug, cellular response to temperature stimulus, chemical synaptic transmission, drinking behavior, G protein-coupled receptor internalization, G protein-coupled receptor signaling pathway…	21.7814	28.3024	28.3495	7.2633	13.0123	6.70737
ENSG00000100629	71.0655	-1.52034	0.287973	-5.27946	1.29567e-07	2.23043e-06	chr14	80476983	80959517	-	CEP128	protein_coding	Involved in protein localization. Located in centriole and spindle pole. Part of centriolar subdistal appendage. [provided by Alliance of Genome Resources, Apr 2022]	145508	GO:0000922, GO:0000922, GO:0005794, GO:0005813, GO:0005814, GO:0005814, GO:0031965, GO:0120103	spindle pole, spindle pole, Golgi apparatus, centrosome, centriole, centriole, nuclear membrane, centriolar subdistal appendage			GO:0008104, GO:0010468, GO:0120316	protein localization, regulation of gene expression, sperm flagellum assembly	95.503	112.266	107.728	37.3541	23.2362	50.3053
ENSG00000166317	64.5764	-1.51723	0.288669	-5.25595	1.4726e-07	2.52241e-06	chr10	73644881	73663803	-	SYNPO2L	protein_coding	Predicted to enable actin binding activity. Predicted to be involved in several processes, including positive regulation of Rho protein signal transduction; positive regulation of stress fiber assembly; and sarcomere organization. Located in cell junction; cytosol; and nuclear speck. [provided by Alliance of Genome Resources, Apr 2022]	79933	GO:0005634, GO:0015629, GO:0030018, GO:0030018	nucleus, actin cytoskeleton, Z disc, Z disc	GO:0003779	actin binding	GO:0003007, GO:0032233, GO:0035025, GO:0045214, GO:0051496	heart morphogenesis, positive regulation of actin filament bundle assembly, positive regulation of Rho protein signal transduction, sarcomere organization, positive regulation of stress fiber assembly	103.88	89.6244	92.9863	33.2036	24.1656	43.5979
ENSG00000225793	46.3124	-1.51543	0.329606	-4.59772	4.27146e-06	5.77056e-05	chr6	75284992	75317525	+	TMEM30A-DT	lncRNA		100506804							78.7481	60.3785	66.9048	21.7899	28.8129	21.24
ENSG00000163017	491.706	-1.50825	0.120226	-12.5451	4.2297e-36	6.70537e-34	chr2	73892314	73919865	+	ACTG2	protein_coding	Actins are highly conserved proteins that are involved in various types of cell motility and in the maintenance of the cytoskeleton. Three types of actins, alpha, beta and gamma, have been identified in vertebrates. Alpha actins are found in muscle tissues and are a major constituent of the contractile apparatus. The beta and gamma actins co-exist in most cell types as components of the cytoskele…	72	GO:0005615, GO:0005737, GO:0005829, GO:0005856, GO:0015629, GO:0030027, GO:0030175, GO:0032982, GO:0044297, GO:0070062, GO:0071944, GO:0072562	extracellular space, cytoplasm, cytosol, cytoskeleton, actin cytoskeleton, lamellipodium, filopodium, myosin filament, cell body, extracellular exosome, cell periphery, blood microparticle	GO:0005524, GO:0016787	ATP binding, hydrolase activity	GO:0010628, GO:0090131	positive regulation of gene expression, mesenchyme migration	784.968	740.581	655.44	263.554	229.574	276.12
ENSG00000242147	19.473	-1.50436	0.53124	-2.83178	0.0046289	0.029977	chr10	5594984	5632566	-	LASTR	lncRNA		105376382							26.8079	17.9249	41.9573	7.2633	13.9417	8.94316
ENSG00000137310	130.232	-1.49996	0.216943	-6.91408	4.70911e-12	1.42336e-10	chr6	31158547	31167159	+	TCF19	protein_coding	This gene encodes a protein that contains a PHD-type zinc finger domain and likely functions as a transcription factor. The encoded protein plays a role proliferation and apoptosis of pancreatic beta cells. Alternative splicing results in multiple transcript variants. [provided by RefSeq, Jan 2016].	6941	GO:0005634	nucleus	GO:0005515, GO:0046872	protein binding, metal ion binding	GO:0010468	regulation of gene expression	167.549	173.588	237.002	58.1064	78.0736	67.0737
ENSG00000123219	49.2397	-1.49992	0.357747	-4.19268	2.75684e-05	0.000315974	chr5	65517766	65563168	-	CENPK	protein_coding	CENPK is a subunit of a CENPH (MIM 605607)-CENPI (MIM 300065)-associated centromeric complex that targets CENPA (MIM 117139) to centromeres and is required for proper kinetochore function and mitotic progression (Okada et al., 2006 [PubMed 16622420]).[supplied by OMIM, Mar 2008].	64105	GO:0000775, GO:0005634	chromosome, centromeric region, nucleus	GO:0005515	protein binding	GO:0051382	kinetochore assembly	83.7746	55.6615	78.2446	30.0908	13.0123	34.6548
ENSG00000101003	104.323	-1.49769	0.253618	-5.90529	3.52026e-09	7.6544e-08	chr20	25391008	25452700	+	GINS1	protein_coding	Required for correct functioning of the GINS complex, a complex that plays an essential role in the initiation of DNA replication, and progression of DNA replication forks. GINS complex seems to bind preferentially to single-stranded DNA.	9837	GO:0071162, GO:0005737, GO:0000811, GO:0005654, GO:0005634	CMG complex, cytoplasm, GINS complex, nucleoplasm, nucleus	GO:0005515	protein binding	GO:1902983, GO:0001833	DNA strand elongation involved in mitotic DNA replication, inner cell mass cell proliferation	143.255	113.21	206.384	60.1816	54.8374	48.0695
ENSG00000165244	22.9144	-1.49716	0.471735	-3.17373	0.00150492	0.011284	chr9	96385941	96418370	-	ZNF367	protein_coding	Transcriptional activator. Isoform 1 may be involved in transcriptional activation of erythroid genes.	195828	GO:0005654, GO:0005634	nucleoplasm, nucleus	GO:0003700, GO:0000981, GO:0046872, GO:0000978	DNA-binding transcription factor activity, DNA-binding transcription factor activity, RNA polymerase II-specific, metal ion binding, RNA polymerase II cis-regulatory region sequence-specific DNA binding	GO:0006357	regulation of transcription by RNA polymerase II	30.9966	26.4156	44.2252	15.5642	10.2239	10.0611
ENSG00000150687	6598.14	-1.48832	0.0894291	-16.6425	3.43095e-62	1.54502e-59	chr11	86791059	86952910	+	PRSS23	protein_coding	This gene encodes a conserved member of the trypsin family of serine proteases. Mouse studies found a decrease of mRNA levels of this gene after ovulation was induced. Alternative splicing results in multiple transcript variants. [provided by RefSeq, Jun 2014].	11098	GO:0005634, GO:0005788, GO:0070062	nucleus, endoplasmic reticulum lumen, extracellular exosome	GO:0004252, GO:0005515	serine-type endopeptidase activity, protein binding	GO:0006508	proteolysis	9757.22	10118.1	9306.57	3469.78	2913.82	4023.31
ENSG00000134333	13900.4	-1.4848	0.0891326	-16.6583	2.63501e-62	1.20404e-59	chr11	18394560	18408425	+	LDHA	protein_coding	This gene encodes the A subunit of lactate dehydrogenase enzyme which catalyzes the reversible conversion of pyruvate to lactate with the concomitant oxidation of NADH to NAD in anaerobic glycolysis. The protein is found predominantly in skeletal muscle and belongs to the lactate dehydrogenase family. Mutations in this gene have been linked to exertional myoglobinuria. The human genome contains s…	3939	GO:0016021	integral component of membrane	GO:0004459, GO:0004459, GO:0004459, GO:0005515, GO:0042802, GO:0045296	L-lactate dehydrogenase activity, L-lactate dehydrogenase activity, L-lactate dehydrogenase activity, protein binding, identical protein binding, cadherin binding	GO:0006089, GO:0006089, GO:0006089, GO:0006090, GO:0006090, GO:0006090, GO:0006096	lactate metabolic process, lactate metabolic process, lactate metabolic process, pyruvate metabolic process, pyruvate metabolic process, pyruvate metabolic process, glycolytic process	19213.7	21991.9	20238.1	7177.18	6255.18	8526.19
ENSG00000212724	192.814	-1.48193	0.180364	-8.21629	2.09888e-16	9.49294e-15	chr17	41059240	41060114	-	KRTAP2-3	protein_coding	Predicted to be located in cytosol. [provided by Alliance of Genome Resources, Apr 2022]	730755	GO:0005829, GO:0045095	cytosol, keratin filament	GO:0005515	protein binding			294.049	250.948	306.175	89.2348	90.1564	126.322
ENSG00000153044	71.291	-1.48112	0.311834	-4.7497	2.03718e-06	2.91971e-05	chr5	69189574	69210357	+	CENPH	protein_coding	Centromere and kinetochore proteins play a critical role in centromere structure, kinetochore formation, and sister chromatid separation. The protein encoded by this gene colocalizes with inner kinetochore plate proteins CENP-A and CENP-C in both interphase and metaphase. It localizes outside of centromeric heterochromatin, where CENP-B is localized, and inside the kinetochore corona, where CENP-…	64946	GO:0005694, GO:0000776, GO:0005730, GO:0005654	chromosome, kinetochore, nucleolus, nucleoplasm	GO:0005515, GO:0043515, GO:0043515	protein binding, kinetochore binding, kinetochore binding	GO:0051382	kinetochore assembly	97.1785	79.2468	139.48	36.3165	52.0491	23.4758
ENSG00000176208	43.0571	-1.47551	0.362668	-4.06849	4.73194e-05	0.000513017	chr17	30831966	30895869	+	ATAD5	protein_coding	Enables DNA clamp unloader activity. Involved in DNA clamp unloading; positive regulation of DNA replication; and positive regulation of cell cycle G2/M phase transition. Part of Elg1 RFC-like complex. Biomarker of neurilemmoma. [provided by Alliance of Genome Resources, Apr 2022]	79915	GO:0005634, GO:0031391	nucleus, Elg1 RFC-like complex	GO:0005524	ATP binding	GO:0008283, GO:0030890, GO:0033260, GO:0042770, GO:0042771, GO:0045190, GO:0045740, GO:0048304, GO:0090618, GO:1901990, GO:1902166, GO:1902751	cell population proliferation, positive regulation of B cell proliferation, nuclear DNA replication, signal transduction in response to DNA damage, intrinsic apoptotic signaling pathway in response to DNA damage by p53 class mediator, isotype switching, positive regulation of DNA replication, positive regulation of isotype switching to IgG isotypes, DNA clamp unloading, regulation of mitotic cell…	47.7515	56.6049	86.1825	25.9403	25.0951	16.7684
ENSG00000139832	51.234	-1.47232	0.313169	-4.70135	2.58441e-06	3.63032e-05	chr13	110523066	110561722	-	RAB20	protein_coding	Plays a role in apical endocytosis/recycling. Plays a role in the maturation and acidification of phagosomes that engulf pathogens, such as S.aureus and M.tuberculosis. Plays a role in the fusion of phagosomes with lysosomes.	55647	GO:0012505, GO:0005794, GO:0043231, GO:0045335, GO:0030670	endomembrane system, Golgi apparatus, intracellular membrane-bounded organelle, phagocytic vesicle, phagocytic vesicle membrane	GO:0005525, GO:0003924	GTP binding, GTPase activity	GO:0071346, GO:0006886, GO:0090383, GO:0090385	cellular response to interferon-gamma, intracellular protein transport, phagosome acidification, phagosome-lysosome fusion	82.9368	78.3034	64.6369	21.7899	30.6718	29.0653
ENSG00000139734	486.397	-1.47041	0.134104	-10.9647	5.64787e-28	5.75379e-26	chr13	59665583	60163928	-	DIAPH3	protein_coding	Actin nucleation and elongation factor required for the assembly of F-actin structures, such as actin cables and stress fibers. Required for cytokinesis, stress fiber formation and transcriptional activation of the serum response factor. Binds to GTP-bound form of Rho and to profilin: acts in a Rho-dependent manner to recruit profilin to the membrane, where it promotes actin polymerization. DFR p…	81624	GO:0005737, GO:0005829, GO:0005634	cytoplasm, cytosol, nucleus	GO:0003779, GO:0045296, GO:0031267	actin binding, cadherin binding, small GTPase binding	GO:0030036, GO:0030041, GO:0007010	actin cytoskeleton organization, actin filament polymerization, cytoskeleton organization	664.332	748.128	730.283	256.291	206.337	313.011
ENSG00000099260	319.429	-1.46914	0.154978	-9.47967	2.55088e-21	1.7119e-19	chr1	99646113	99694541	+	PALMD	protein_coding	Predicted to be involved in regulation of cell shape. Predicted to be located in dendrite. Predicted to be active in cytoplasm. [provided by Alliance of Genome Resources, Apr 2022]	54873	GO:0016020	membrane	GO:0005515	protein binding	GO:0008360	regulation of cell shape	469.138	479.255	458.128	141.115	148.712	220.225
ENSG00000156802	196.059	-1.46766	0.207155	-7.08481	1.39239e-12	4.4465e-11	chr8	123319850	123416350	-	ATAD2	protein_coding	A large family of ATPases has been described, whose key feature is that they share a conserved region of about 220 amino acids that contains an ATP-binding site. The proteins that belong to this family either contain one or two AAA (ATPases Associated with diverse cellular Activities) domains. AAA family proteins often perform chaperone-like functions that assist in the assembly, operation, or di…	29028	GO:0005654	nucleoplasm	GO:0003682, GO:0005515, GO:0005524, GO:0016887, GO:0016887, GO:0042393	chromatin binding, protein binding, ATP binding, ATP hydrolysis activity, ATP hydrolysis activity, histone binding	GO:0006325, GO:0006355	chromatin organization, regulation of transcription, DNA-templated	238.758	242.458	383.285	84.0467	105.957	121.851
ENSG00000121361	29.4335	-1.46752	0.414657	-3.53911	0.000401485	0.00353899	chr12	21764955	21775600	-	KCNJ8	protein_coding	Potassium channels are present in most mammalian cells, where they participate in a wide range of physiologic responses. The protein encoded by this gene is an integral membrane protein and inward-rectifier type potassium channel. The encoded protein, which has a greater tendency to allow potassium to flow into a cell rather than out of a cell, is controlled by G-proteins. Defects in this gene ma…	3764	GO:0016021	integral component of membrane	GO:0015272	ATP-activated inward rectifier potassium channel activity	GO:0034765	regulation of ion transmembrane transport	52.778	34.9063	41.9573	11.4138	17.6595	17.8863
ENSG00000198947	677.844	-1.46321	0.109071	-13.4152	4.92549e-41	9.74808e-39	chrX	31097677	33339609	-	DMD	protein_coding	This gene spans a genomic range of greater than 2 Mb and encodes a large protein containing an N-terminal actin-binding domain and multiple spectrin repeats. The encoded protein forms a component of the dystrophin-glycoprotein complex (DGC), which bridges the inner cytoskeleton and the extracellular matrix. Deletions, duplications, and point mutations at this gene locus may cause Duchenne muscula…	1756	GO:0005886, GO:0045202	plasma membrane, synapse	GO:0008270	zinc ion binding	GO:0002027, GO:0007010, GO:0007517, GO:0007519, GO:0008104, GO:0010880, GO:0010881, GO:0014809, GO:0014819, GO:0033137, GO:0035633, GO:0035994, GO:0043043, GO:0046716, GO:0048666, GO:0055001, GO:0055001, GO:0060048, GO:0060314, GO:0065003, GO:0086001, GO:0090257, GO:0099536, GO:1901385, GO:1902083, GO:2000651	regulation of heart rate, cytoskeleton organization, muscle organ development, skeletal muscle tissue development, protein localization, regulation of release of sequestered calcium ion into cytosol by sarcoplasmic reticulum, regulation of cardiac muscle contraction by regulation of the release of sequestered calcium ion, regulation of skeletal muscle contraction by regulation of release of seque…	997.755	1076.44	908.318	361.09	324.377	399.089
ENSG00000149596	48.3737	-1.4555	0.315387	-4.61497	3.93161e-06	5.33695e-05	chr20	44106590	44187188	-	JPH2	protein_coding	Transcription repressor required to safeguard against the deleterious effects of cardiac stress. Generated following cleavage of the Junctophilin-2 chain by calpain in response to cardiac stress in cardiomyocytes. Following cleavage and release from the membrane, translocates to the nucleus, binds DNA and represses expression of genes implicated in cell growth and differentiation, hypertrophy, in…	57158	GO:0005789, GO:0016021, GO:0030314, GO:0014701, GO:0005634, GO:0005886, GO:0016529, GO:0030018	endoplasmic reticulum membrane, integral component of membrane, junctional membrane complex, junctional sarcoplasmic reticulum membrane, nucleus, plasma membrane, sarcoplasmic reticulum, Z disc	GO:0001046, GO:0003677, GO:0001227, GO:0070300, GO:0005547, GO:0080025, GO:0032266, GO:0005546, GO:0070273, GO:0010314, GO:0001786	core promoter sequence-specific DNA binding, DNA binding, DNA-binding transcription repressor activity, RNA polymerase II-specific, phosphatidic acid binding, phosphatidylinositol-3,4,5-trisphosphate binding, phosphatidylinositol-3,5-bisphosphate binding, phosphatidylinositol-3-phosphate binding, phosphatidylinositol-4,5-bisphosphate binding, phosphatidylinositol-4-phosphate binding, phosphatidyl…	GO:0055074, GO:0060402, GO:0000122, GO:0045892, GO:0060316, GO:0055024, GO:0060314	calcium ion homeostasis, calcium ion transport into cytosol, negative regulation of transcription by RNA polymerase II, negative regulation of transcription, DNA-templated, positive regulation of ryanodine-sensitive calcium-release channel activity, regulation of cardiac muscle tissue development, regulation of ryanodine-sensitive calcium-release channel activity	66.1819	70.7561	75.9767	28.0156	26.954	22.3579
ENSG00000273387	235.051	-1.45438	0.153253	-9.49005	2.30921e-21	1.55982e-19	chr22	31082156	31083565	-		lncRNA									327.559	350.007	356.07	109.987	134.77	131.912
ENSG00000127586	333.964	-1.45205	0.142088	-10.2193	1.62443e-24	1.33884e-22	chr16	788046	800737	+	CHTF18	protein_coding	This gene encodes a protein which is a component of a replication factor C (RFC) complex, which loads proliferating cell nuclear antigen (PCNA) on to DNA during the S phase of cell cycle. The encoded protein may interact with other proteins, including RFC complex 3, to form a clamp loader complex that plays a role in sister chromatid cohesion during metaphase-anaphase transition. [provided by Ref…	63922	GO:0005829, GO:0005654	cytosol, nucleoplasm	GO:0005524	ATP binding	GO:0006260, GO:0007049, GO:0032508, GO:1900264	DNA replication, cell cycle, DNA duplex unwinding, positive regulation of DNA-directed DNA polymerase activity	539.508	476.424	451.324	207.523	174.736	154.27
ENSG00000276043	468.57	-1.44792	0.146969	-9.85189	6.72678e-23	5.08551e-21	chr19	4903080	4962154	+	UHRF1	protein_coding	RING-type E3 ubiquitin transferase	29128	GO:0005654	nucleoplasm	GO:0003677, GO:0046872, GO:0016740	DNA binding, metal ion binding, transferase activity	GO:0007049, GO:0016567	cell cycle, protein ubiquitination	614.905	590.578	853.887	253.178	279.764	219.108
ENSG00000171617	4561.06	-1.4467	0.165377	-8.74788	2.17405e-18	1.14689e-16	chr5	74627406	74641424	-	ENC1	protein_coding	This gene encodes a member of the kelch-related family of actin-binding proteins. The encoded protein plays a role in the oxidative stress response as a regulator of the transcription factor Nrf2, and expression of this gene may play a role in malignant transformation. Alternatively spliced transcript variants encoding multiple isoforms have been observed for this gene. [provided by RefSeq, Feb 2…	8507	GO:0000785, GO:0005634, GO:0005654, GO:0005737, GO:0005737, GO:0005856, GO:0016363, GO:0031463, GO:0031463, GO:0043025	chromatin, nucleus, nucleoplasm, cytoplasm, cytoplasm, cytoskeleton, nuclear matrix, Cul3-RING ubiquitin ligase complex, Cul3-RING ubiquitin ligase complex, neuronal cell body	GO:0003779	actin binding	GO:0007399	nervous system development	6920.62	7048.25	6050.92	2496.5	1981.58	2868.52
ENSG00000119969	82.2131	-1.44246	0.261071	-5.52517	3.29169e-08	6.27481e-07	chr10	94545329	94613905	+	HELLS	protein_coding	This gene encodes a lymphoid-specific helicase. Other helicases function in processes involving DNA strand separation, including replication, repair, recombination, and transcription. This protein is thought to be involved with cellular proliferation and may play a role in leukemogenesis. Alternatively spliced transcript variants encoding different isoforms have been identified. [provided by RefS…	3070	GO:0000775, GO:0005634, GO:0005721, GO:0005721	chromosome, centromeric region, nucleus, pericentric heterochromatin, pericentric heterochromatin	GO:0003682, GO:0004386, GO:0005515, GO:0005524, GO:0016787, GO:0140658	chromatin binding, helicase activity, protein binding, ATP binding, hydrolase activity, ATP-dependent chromatin remodeler activity	GO:0001655, GO:0001822, GO:0006346, GO:0006346, GO:0006915, GO:0007049, GO:0031508, GO:0031508, GO:0044027, GO:0044027, GO:0046651, GO:0046651, GO:0051301, GO:1990830, GO:2001243	urogenital system development, kidney development, DNA methylation-dependent heterochromatin formation, DNA methylation-dependent heterochromatin formation, apoptotic process, cell cycle, pericentric heterochromatin formation, pericentric heterochromatin formation, negative regulation of gene expression via chromosomal CpG island methylation, negative regulation of gene expression via chromosomal…	101.367	107.549	151.953	40.4669	42.7546	49.1874
ENSG00000186960	79.0687	-1.44082	0.265675	-5.42323	5.85323e-08	1.07172e-06	chr14	28765640	28823817	+	LINC01551	lncRNA		387978							129.013	103.776	113.398	53.9559	30.6718	43.5979
ENSG00000127564	114.721	-1.43833	0.224347	-6.41115	1.44422e-10	3.67827e-09	chr16	2968024	2980479	-	PKMYT1	protein_coding	This gene encodes a member of the serine/threonine protein kinase family. The encoded protein is a membrane-associated kinase that negatively regulates the G2/M transition of the cell cycle by phosphorylating and inactivating cyclin-dependent kinase 1. The activity of the encoded protein is regulated by polo-like kinase 1. Alternatively spliced transcript variants encoding multiple isoforms have …	9088	GO:0000139, GO:0005634, GO:0005654, GO:0005654, GO:0005730, GO:0005737, GO:0005783, GO:0005789, GO:0005794, GO:0005829, GO:0016020	Golgi membrane, nucleus, nucleoplasm, nucleoplasm, nucleolus, cytoplasm, endoplasmic reticulum, endoplasmic reticulum membrane, Golgi apparatus, cytosol, membrane	GO:0005524, GO:0004672	ATP binding, protein kinase activity	GO:0000079, GO:0000086, GO:0000278, GO:0006468, GO:0007088, GO:0010972, GO:0016310, GO:0051321, GO:0110031	regulation of cyclin-dependent protein serine/threonine kinase activity, G2/M transition of mitotic cell cycle, mitotic cell cycle, protein phosphorylation, regulation of mitotic nuclear division, negative regulation of G2/M transition of mitotic cell cycle, phosphorylation, meiotic cell cycle, negative regulation of G2/MI transition of meiotic cell cycle	160.009	136.795	206.384	59.144	62.273	63.72
ENSG00000211772	208.866	-1.43335	0.181943	-7.878	3.32676e-15	1.36732e-13	chr7	142801041	142802748	+	TRBC2	TR_C_gene	Predicted to enable antigen binding activity and immunoglobulin receptor binding activity. Predicted to be involved in several processes, including activation of immune response; defense response to other organism; and phagocytosis. Predicted to be integral component of membrane. Predicted to be part of immunoglobulin complex, circulating. Predicted to be active in external side of plasma membran…	28638	GO:0016021	integral component of membrane			GO:0002250, GO:0046631, GO:0050852	adaptive immune response, alpha-beta T cell activation, T cell receptor signaling pathway	331.747	343.403	238.136	106.874	102.239	130.794
ENSG00000162373	31.7598	-1.43286	0.396768	-3.61133	0.000304629	0.00276282	chr1	48727519	48776969	-	BEND5	protein_coding	Acts as a transcriptional repressor (PubMed:23468431).	79656	GO:0005794	Golgi apparatus	GO:0003677	DNA binding	GO:0045892	negative regulation of transcription, DNA-templated	54.4535	40.5668	44.2252	17.6394	21.3773	12.2969
ENSG00000013810	402.846	-1.43264	0.151015	-9.48673	2.38395e-21	1.60334e-19	chr4	1712858	1745171	+	TACC3	protein_coding	This gene encodes a member of the transforming acidic colied-coil protein family. The encoded protein is a motor spindle protein that may play a role in stabilization of the mitotic spindle. This protein may also play a role in growth a differentiation of certain cancer cells. [provided by RefSeq, Nov 2011].	10460	GO:0005737, GO:0005815	cytoplasm, microtubule organizing center	GO:0005515	protein binding	GO:0007052	mitotic spindle organization	603.177	463.217	698.532	233.463	228.644	190.042
ENSG00000181544	33.7205	-1.43103	0.404771	-3.5354	0.000407158	0.00358391	chrX	14690388	14873255	-	FANCB	protein_coding	This gene encodes a member of the Fanconi anemia complementation group B. This protein is assembled into a nucleoprotein complex that is involved in the repair of DNA lesions. Mutations in this gene can cause chromosome instability and VACTERL syndrome with hydrocephalus. [provided by RefSeq, Apr 2016].	2187	GO:0043240	Fanconi anaemia nuclear complex	GO:0005515	protein binding	GO:0036297	interstrand cross-link repair	31.8343	61.322	54.431	21.7899	13.9417	19.0042
ENSG00000275216	25.4957	-1.4299	0.487171	-2.9351	0.00333437	0.0227056	chr13	109269634	109278512	+	LOC130494219	lncRNA		130494219							33.5098	47.1707	30.6175	5.18807	13.0123	23.4758
ENSG00000278621	109.615	-1.42859	0.229756	-6.21786	5.03966e-10	1.22721e-08	chr15	39588357	39588882	-	THBS1-AS1	lncRNA									174.251	135.852	168.963	71.5954	45.5429	61.4843
ENSG00000133101	268.947	-1.42689	0.154624	-9.22813	2.75399e-20	1.74281e-18	chr13	36431520	36442870	+	CCNA1	protein_coding	May be involved in the control of the cell cycle at the G1/S (start) and G2/M (mitosis) transitions. May primarily function in the control of the germline meiotic cell cycle and additionally in the control of mitotic cell cycle in some somatic cells.	8900	GO:0097123, GO:0097124, GO:0000307, GO:0005737, GO:0005829, GO:0015630, GO:0005654, GO:0005634	cyclin A1-CDK2 complex, cyclin A2-CDK2 complex, cyclin-dependent protein kinase holoenzyme complex, cytoplasm, cytosol, microtubule cytoskeleton, nucleoplasm, nucleus	GO:0016538	cyclin-dependent protein serine/threonine kinase regulator activity	GO:0051301, GO:0007141, GO:0044772, GO:0000079, GO:0007283	cell division, male meiosis I, mitotic cell cycle phase transition, regulation of cyclin-dependent protein serine/threonine kinase activity, spermatogenesis	373.635	442.461	360.606	126.589	167.301	143.091
ENSG00000259426	65.111	-1.42651	0.277758	-5.13579	2.80963e-07	4.61178e-06	chr15	69396904	69415029	-	KIF23-AS1	lncRNA		145694							88.801	88.681	107.728	37.3541	39.0368	29.0653
ENSG00000188229	3291.95	-1.42576	0.076669	-18.5963	3.44504e-77	2.43282e-74	chr9	137241287	137243707	+	TUBB4B	protein_coding	Tubulin is the major constituent of microtubules. It binds two moles of GTP, one at an exchangeable site on the beta chain and one at a non-exchangeable site on the alpha chain.	10383	GO:0035578, GO:0005737, GO:0005856, GO:0005829, GO:0070062, GO:0005576, GO:1903561, GO:0005874, GO:0005634	azurophil granule lumen, cytoplasm, cytoskeleton, cytosol, extracellular exosome, extracellular region, extracellular vesicle, microtubule, nucleus	GO:0003725, GO:0005525, GO:0042288, GO:0005200, GO:0051082	double-stranded RNA binding, GTP binding, MHC class I protein binding, structural constituent of cytoskeleton, unfolded protein binding	GO:0000226, GO:0000278, GO:0042267	microtubule cytoskeleton organization, mitotic cell cycle, natural killer cell mediated cytotoxicity	4646.97	4678.39	5067.76	1632.17	1751.08	1975.32
ENSG00000231092	26.4585	-1.41954	0.427517	-3.32042	0.000898816	0.00721281	chr2	216259595	216266130	+		lncRNA									37.6986	35.8498	41.9573	18.677	11.1534	13.4147
ENSG00000100749	130.935	-1.41864	0.204757	-6.92843	4.2555e-12	1.29507e-10	chr14	96797304	96954846	+	VRK1	protein_coding	This gene encodes a member of the vaccinia-related kinase (VRK) family of serine/threonine protein kinases. This gene is widely expressed in human tissues and has increased expression in actively dividing cells, such as those in testis, thymus, fetal liver, and carcinomas. Its protein localizes to the nucleus and has been shown to promote the stability and nuclear accumulation of a transcriptiona…	7443	GO:0005634, GO:0005634, GO:0005654, GO:0005654, GO:0005730, GO:0005737, GO:0005795, GO:0005829, GO:0005829	nucleus, nucleus, nucleoplasm, nucleoplasm, nucleolus, cytoplasm, Golgi stack, cytosol, cytosol	GO:0004672, GO:0004674, GO:0004674, GO:0004674, GO:0005515, GO:0005524, GO:0016301, GO:0019901, GO:0035175, GO:0042393, GO:0072354, GO:0106310	protein kinase activity, protein serine/threonine kinase activity, protein serine/threonine kinase activity, protein serine/threonine kinase activity, protein binding, ATP binding, kinase activity, protein kinase binding, histone H3S10 kinase activity, histone binding, histone H3T3 kinase activity, protein serine kinase activity	GO:0006338, GO:0006468, GO:0006974, GO:0007077, GO:0007165, GO:0018105, GO:0046777, GO:0051301, GO:0090166, GO:0120187	chromatin remodeling, protein phosphorylation, DNA damage response, mitotic nuclear membrane disassembly, signal transduction, peptidyl-serine phosphorylation, protein autophosphorylation, cell division, Golgi disassembly, positive regulation of protein localization to chromatin	167.549	203.778	200.714	84.0467	66.9202	62.6022
ENSG00000258498	25.8029	-1.41509	0.445121	-3.17912	0.00147721	0.0111003	chr14	101552221	101620355	-	DIO3OS	lncRNA	The mouse and human DIO3OS and DIO3 (MIM 601038) genes overlap and are transcribed in opposite directions. The mouse Dio3 gene is imprinted from the paternal allele during fetal development, suggesting that DIO3OS is a noncoding gene that may have a role in maintaining monoallelic expression of DIO3 (Hernandez et al., 2004 [PubMed 14962667]).[supplied by OMIM, Mar 2008].	64150							47.7515	28.3024	36.2874	16.6018	10.2239	15.6505
ENSG00000271737	22.5871	-1.41409	0.481057	-2.93956	0.0032868	0.0224358	chr5	134004834	134005563	+		lncRNA									21.7814	40.5668	36.2874	16.6018	10.2239	10.0611
ENSG00000130176	1192.16	-1.4081	0.213322	-6.6008	4.08946e-11	1.10976e-09	chr19	11538767	11550323	+	CNN1	protein_coding	Transgelin	1264	GO:0005856, GO:0005925, GO:0015629	cytoskeleton, focal adhesion, actin cytoskeleton	GO:0005516, GO:0051015	calmodulin binding, actin filament binding	GO:0006940, GO:0007015, GO:0031032, GO:1904706	regulation of smooth muscle contraction, actin filament organization, actomyosin structure organization, negative regulation of vascular associated smooth muscle cell proliferation	1727.43	1760.41	1706.64	528.145	576.258	854.072
ENSG00000111057	5352.32	-1.40526	0.0926525	-15.167	5.84894e-52	1.69849e-49	chr12	52948871	52952906	+	KRT18	protein_coding	KRT18 encodes the type I intermediate filament chain keratin 18. Keratin 18, together with its filament partner keratin 8, are perhaps the most commonly found members of the intermediate filament gene family. They are expressed in single layer epithelial tissues of the body. Mutations in this gene have been linked to cryptogenic cirrhosis. Two transcript variants encoding the same protein have be…	3875	GO:0005829, GO:0005882	cytosol, intermediate filament	GO:0005198	structural molecule activity	GO:0007049, GO:0009653, GO:0033209, GO:0043001, GO:0043066, GO:0045104, GO:0045104, GO:0097191, GO:0097284, GO:0098609	cell cycle, anatomical structure morphogenesis, tumor necrosis factor-mediated signaling pathway, Golgi to plasma membrane protein transport, negative regulation of apoptotic process, intermediate filament cytoskeleton organization, intermediate filament cytoskeleton organization, extrinsic apoptotic signaling pathway, hepatocyte apoptotic process, cell-cell adhesion	8220.8	8009.59	7078.3	2612.71	2721.42	3471.07
ENSG00000176890	235.431	-1.40302	0.175988	-7.97228	1.55776e-15	6.58539e-14	chr18	657653	673578	+	TYMS	protein_coding	Contributes to the de novo mitochondrial thymidylate biosynthesis pathway.	7298	GO:0005737, GO:0005829, GO:0005743, GO:0005759, GO:0005739, GO:0005730, GO:0005634	cytoplasm, cytosol, mitochondrial inner membrane, mitochondrial matrix, mitochondrion, nucleolus, nucleus	GO:0005542, GO:0042803, GO:1990825, GO:0004799, GO:0000900	folic acid binding, protein homodimerization activity, sequence-specific mRNA binding, thymidylate synthase activity, translation repressor activity, mRNA regulatory element binding	GO:0007568, GO:0051216, GO:0007623, GO:0048589, GO:0071897, GO:0006231, GO:0006235, GO:0060574, GO:0097421, GO:0032259, GO:0019048, GO:0017148, GO:0034097, GO:0042493, GO:0045471, GO:0051593, GO:0051384, GO:0046683, GO:0032570, GO:0009636, GO:0033189, GO:0035999, GO:0019860	aging, cartilage development, circadian rhythm, developmental growth, DNA biosynthetic process, dTMP biosynthetic process, dTTP biosynthetic process, intestinal epithelial cell maturation, liver regeneration, methylation, modulation by virus of host process, negative regulation of translation, response to cytokine, response to drug, response to ethanol, response to folic acid, response to glucoco…	293.211	305.666	427.51	121.401	144.064	120.733
ENSG00000161040	945.9	-1.4019	0.0908191	-15.4362	9.34871e-54	2.84787e-51	chr7	102812838	103074839	-	FBXL13	protein_coding	Members of the F-box protein family, such as FBXL13, are characterized by an approximately 40-amino acid F-box motif. SCF complexes, formed by SKP1 (MIM 601434), cullin (see CUL1; MIM 603134), and F-box proteins, act as protein-ubiquitin ligases. F-box proteins interact with SKP1 through the F box, and they interact with ubiquitination targets through other protein interaction domains (Jin et al.…	222235	GO:0005813, GO:0005829, GO:0019005, GO:0031514	centrosome, cytosol, SCF ubiquitin ligase complex, motile cilium			GO:0031146	SCF-dependent proteasomal ubiquitin-dependent protein catabolic process	1327.83	1422.67	1365.31	533.334	474.018	552.24
ENSG00000285294	18.955	-1.40164	0.50904	-2.75351	0.00589604	0.0368097	chr10	46398362	46453306	+	LINC00842	lncRNA		643650							28.4834	29.2459	24.9476	12.4514	13.0123	5.58948
ENSG00000205683	271.869	-1.39864	0.149211	-9.37357	7.01165e-21	4.59633e-19	chr14	72609034	72894101	-	DPF3	protein_coding	This gene encodes a member of the D4 protein family. The encoded protein is a transcription regulator that binds acetylated histones and is a component of the BAF chromatin remodeling complex. Alternate splicing results in multiple transcript variants encoding different isoforms. [provided by RefSeq, Jul 2013].	8110	GO:0071565, GO:0005654	nBAF complex, nucleoplasm	GO:0008270	zinc ion binding	GO:0006338, GO:0006357, GO:0007399, GO:0007517, GO:0008150, GO:0030071, GO:0045597, GO:0045663, GO:0070316, GO:2000045, GO:2000781, GO:2000819	chromatin remodeling, regulation of transcription by RNA polymerase II, nervous system development, muscle organ development, biological_process, regulation of mitotic metaphase/anaphase transition, positive regulation of cell differentiation, positive regulation of myoblast differentiation, regulation of G0 to G1 transition, regulation of G1/S transition of mitotic cell cycle, positive regulatio…	393.74	385.857	402.563	176.394	127.334	145.326
ENSG00000167552	10748.6	-1.39857	0.086298	-16.2063	4.55147e-59	1.72467e-56	chr12	49184686	49189080	-	TUBA1A	protein_coding	Microtubules of the eukaryotic cytoskeleton perform essential and diverse functions and are composed of a heterodimer of alpha and beta tubulins. The genes encoding these microtubule constituents belong to the tubulin superfamily, which is composed of six distinct families. Genes from the alpha, beta and gamma tubulin families are found in all eukaryotes. The alpha and beta tubulins represent the…	7846	GO:0000793, GO:0005634, GO:0005737, GO:0005829, GO:0005874, GO:0005874, GO:0005874, GO:0005879, GO:0005886, GO:0015630, GO:0031594, GO:0036464, GO:0055037, GO:0070062	condensed chromosome, nucleus, cytoplasm, cytosol, microtubule, microtubule, microtubule, axonemal microtubule, plasma membrane, microtubule cytoskeleton, neuromuscular junction, cytoplasmic ribonucleoprotein granule, recycling endosome, extracellular exosome	GO:0005198, GO:0005200, GO:0005515, GO:0005525, GO:0016787, GO:0042802, GO:0044877, GO:0046872, GO:0046982	structural molecule activity, structural constituent of cytoskeleton, protein binding, GTP binding, hydrolase activity, identical protein binding, protein-containing complex binding, metal ion binding, protein heterodimerization activity	GO:0000226, GO:0000278, GO:0001764, GO:0001964, GO:0006886, GO:0007017, GO:0007098, GO:0007224, GO:0007613, GO:0008344, GO:0008542, GO:0009612, GO:0010001, GO:0010467, GO:0021542, GO:0021696, GO:0021859, GO:0021987, GO:0030705, GO:0034612, GO:0035641, GO:0046785, GO:0048853, GO:0048873, GO:0050807, GO:0050808, GO:0051301, GO:0051402, GO:0061744, GO:0071277, GO:0072384, GO:0140058, GO:1902065	microtubule cytoskeleton organization, mitotic cell cycle, neuron migration, startle response, intracellular protein transport, microtubule-based process, centrosome cycle, smoothened signaling pathway, memory, adult locomotory behavior, visual learning, response to mechanical stimulus, glial cell differentiation, gene expression, dentate gyrus development, cerebellar cortex morphogenesis, pyrami…	14836.5	16236.2	15680.7	5703.76	5124.97	6909.71
ENSG00000121236	49.0645	-1.39816	0.323368	-4.32374	1.53408e-05	0.000185402	chr11	5596109	5612958	+	TRIM6	protein_coding	The protein encoded by this gene is a member of the tripartite motif (TRIM) family. The TRIM motif includes three zinc-binding domains, a RING, B-box type 1 and B-box type 2 domain, and a coiled-coil region. The protein localizes to the nucleus, but its specific function has not been identified. This gene is mapped to chromosome 11p15, where it resides within a TRIM gene cluster. Alternative spli…	117854	GO:0005654, GO:0005737, GO:0005737, GO:0005737, GO:0005829	nucleoplasm, cytoplasm, cytoplasm, cytoplasm, cytosol	GO:0005515, GO:0008270, GO:0019901, GO:0019901, GO:0030674, GO:0042802, GO:0042803, GO:0061630, GO:0061630, GO:0061630, GO:0140297, GO:1990782	protein binding, zinc ion binding, protein kinase binding, protein kinase binding, protein-macromolecule adaptor activity, identical protein binding, protein homodimerization activity, ubiquitin protein ligase activity, ubiquitin protein ligase activity, ubiquitin protein ligase activity, DNA-binding transcription factor binding, protein tyrosine kinase binding	GO:0000209, GO:0002230, GO:0002720, GO:0010508, GO:0010629, GO:0010800, GO:0010994, GO:0010994, GO:0032496, GO:0032880, GO:0033138, GO:0035458, GO:0043123, GO:0045071, GO:0045087, GO:0045892, GO:0046596, GO:0051092, GO:0060340, GO:0060340, GO:0070936, GO:0098586, GO:0140374, GO:1901222, GO:2000679, GO:2000737	protein polyubiquitination, positive regulation of defense response to virus by host, positive regulation of cytokine production involved in immune response, positive regulation of autophagy, negative regulation of gene expression, positive regulation of peptidyl-threonine phosphorylation, free ubiquitin chain polymerization, free ubiquitin chain polymerization, response to lipopolysaccharide, re…	63.6687	66.039	83.9145	34.2413	24.1656	22.3579
ENSG00000162426	18.1621	-1.39604	0.526014	-2.65399	0.00795465	0.047587	chr1	8318114	8344167	+	SLC45A1	protein_coding	This gene was isolated initially from a region on chromosome 1p that is frequently deleted in human neuroblastoma, although no causal relationship has since been demonstrated. The encoded protein belongs to the glycoside-pentoside-hexuronide cation symporter transporter family and may play a role in glucose uptake. [provided by RefSeq, Mar 2014].	50651	GO:0016021	integral component of membrane	GO:0022857	transmembrane transporter activity	GO:0015757, GO:0015770, GO:1904659	galactose transmembrane transport, sucrose transport, glucose transmembrane transport	32.6721	18.8683	27.2155	11.4138	6.50613	12.2969
ENSG00000176912	45.184	-1.39592	0.340347	-4.10146	4.10554e-05	0.00045045	chr18	630886	658350	-	TYMSOS	lncRNA									73.7216	49.0576	73.7087	19.7147	26.954	27.9474
ENSG00000171246	120.32	-1.39498	0.228396	-6.10772	1.01065e-09	2.3754e-08	chr17	80466834	80477843	-	NPTX1	protein_coding	May be involved in mediating uptake of synaptic material during synapse remodeling or in mediating the synaptic clustering of AMPA glutamate receptors at a subset of excitatory synapses.	4884	GO:0098978, GO:0043005, GO:0005886, GO:0030133	glutamatergic synapse, neuron projection, plasma membrane, transport vesicle	GO:0046872	metal ion binding	GO:0060385, GO:0007417, GO:0007268, GO:0098962	axonogenesis involved in innervation, central nervous system development, chemical synaptic transmission, regulation of postsynaptic neurotransmitter receptor activity	139.904	160.38	223.394	58.1064	69.7086	70.4274
ENSG00000128268	103.16	-1.39205	0.246601	-5.64493	1.65244e-08	3.2871e-07	chr22	39457012	39492194	+	MGAT3	protein_coding	There are believed to be over 100 different glycosyltransferases involved in the synthesis of protein-bound and lipid-bound oligosaccharides. The enzyme encoded by this gene transfers a GlcNAc residue to the beta-linked mannose of the trimannosyl core of N-linked oligosaccharides and produces a bisecting GlcNAc. Multiple alternatively spliced variants, encoding the same protein, have been identif…	4248	GO:0000139, GO:0016020	Golgi membrane, membrane	GO:0003830, GO:0003830, GO:0003830, GO:0005515, GO:0016757	beta-1,4-mannosylglycoprotein 4-beta-N-acetylglucosaminyltransferase activity, beta-1,4-mannosylglycoprotein 4-beta-N-acetylglucosaminyltransferase activity, beta-1,4-mannosylglycoprotein 4-beta-N-acetylglucosaminyltransferase activity, protein binding, glycosyltransferase activity	GO:0006044, GO:0006487, GO:0008104, GO:0030334, GO:0034599, GO:0050435, GO:0050890, GO:1902966, GO:1905166	N-acetylglucosamine metabolic process, protein N-linked glycosylation, protein localization, regulation of cell migration, cellular response to oxidative stress, amyloid-beta metabolic process, cognition, positive regulation of protein localization to early endosome, negative regulation of lysosomal protein catabolic process	154.983	184.909	107.728	49.8055	56.6963	64.8379
ENSG00000162415	28.2024	-1.39142	0.423066	-3.28889	0.00100583	0.00795445	chr1	45016399	45306209	-	ZSWIM5	protein_coding	Zinc finger SWIM domain-containing protein 5	57643	GO:0031462, GO:0005615	Cul2-RING ubiquitin ligase complex, extracellular space	GO:0008270	zinc ion binding	GO:1902667	regulation of axon guidance	30.9966	50.9444	40.8233	15.5642	18.589	12.2969
ENSG00000021645	141.926	-1.38727	0.194157	-7.14508	8.99426e-13	2.92332e-11	chr14	78170373	79868291	+	NRXN3	protein_coding	This gene encodes a member of a family of proteins that function in the nervous system as receptors and cell adhesion molecules. Extensive alternative splicing and the use of alternative promoters results in multiple transcript variants and protein isoforms for this gene, but the full-length nature of many of these variants has not been determined. Transcripts that initiate from an upstream promo…	9369	GO:0005886, GO:0042734, GO:0042995	plasma membrane, presynaptic membrane, cell projection	GO:0038023, GO:0046872, GO:0050839, GO:0097109	signaling receptor activity, metal ion binding, cell adhesion molecule binding, neuroligin family protein binding	GO:0007158, GO:0007411, GO:0007612, GO:0030534, GO:0035176, GO:0071625	neuron cell-cell adhesion, axon guidance, learning, adult behavior, social behavior, vocalization behavior	215.301	215.099	185.973	73.6706	91.0859	70.4274
ENSG00000158373	99.6407	-1.38635	0.25937	-5.34509	9.03715e-08	1.59819e-06	chr6	26158122	26171349	+	H2BC5	protein_coding	Core component of nucleosome. Nucleosomes wrap and compact DNA into chromatin, limiting DNA accessibility to the cellular machineries which require DNA as a template. Histones thereby play a central role in transcription regulation, DNA repair, DNA replication and chromosomal stability. DNA accessibility is regulated via a complex set of post-translational modifications of histones, also called h…	3017	GO:0005829, GO:0070062, GO:0005654, GO:0000786, GO:0005634	cytosol, extracellular exosome, nucleoplasm, nucleosome, nucleus	GO:0003677, GO:0046982	DNA binding, protein heterodimerization activity	GO:0006334	nucleosome assembly	159.172	150.946	121.336	39.4293	46.4724	80.4885
ENSG00000144583	456.009	-1.38629	0.125806	-11.0192	3.08655e-28	3.25103e-26	chr2	216257865	216372483	-	MARCHF4	protein_coding	E3 ubiquitin-protein ligase that may mediate ubiquitination of MHC-I and CD4, and promote their subsequent endocytosis and sorting to lysosomes via multivesicular bodies. E3 ubiquitin ligases accept ubiquitin from an E2 ubiquitin-conjugating enzyme in the form of a thioester and then directly transfer the ubiquitin to targeted substrates.	57574	GO:0000139, GO:0005795, GO:0016021, GO:0005802	Golgi membrane, Golgi stack, integral component of membrane, trans-Golgi network	GO:0004842, GO:0008270	ubiquitin-protein transferase activity, zinc ion binding	GO:0016567	protein ubiquitination	647.577	710.391	621.421	212.711	283.482	260.47
ENSG00000268565	24.1969	-1.38535	0.458971	-3.01838	0.00254126	0.0179093	chr19	4654964	4655524	-		lncRNA									39.374	23.5854	41.9573	11.4138	12.0828	16.7684
ENSG00000265763	44.6323	-1.38069	0.337501	-4.09092	4.29663e-05	0.000469592	chr10	47365496	47384293	-	ZNF488	protein_coding	Transcriptional repressor. Plays a role in oligodendrocyte differentiation, together with OLIG2. Mediates Notch signaling-activated formation of oligodendrocyte precursors. Promotes differentiation of adult neural stem progenitor cells (NSPCs) into mature oligodendrocytes and contributes to remyelination following nerve injury.	118738	GO:0005634	nucleus	GO:0003677, GO:0046872	DNA binding, metal ion binding	GO:0014003, GO:0006355	oligodendrocyte development, regulation of transcription, DNA-templated	51.9402	66.039	75.9767	24.9027	28.8129	20.1221
ENSG00000289612	21.2799	-1.38031	0.491076	-2.81078	0.00494211	0.031636	chr1	107140235	107140802	+		lncRNA									25.1324	43.3971	23.8136	12.4514	13.9417	8.94316
ENSG00000128606	6853.3	-1.37952	0.0816207	-16.9016	4.37657e-64	2.19337e-61	chr7	102913000	102945111	+	LRRC17	protein_coding	Predicted to be involved in bone marrow development and negative regulation of osteoclast differentiation. Predicted to be active in extracellular matrix and extracellular space. [provided by Alliance of Genome Resources, Apr 2022]	10234	GO:0005615, GO:0005615, GO:0031012	extracellular space, extracellular space, extracellular matrix			GO:0001649, GO:0033687, GO:0045671, GO:0048539	osteoblast differentiation, osteoblast proliferation, negative regulation of osteoclast differentiation, bone marrow development	9631.56	10542.7	9525.43	3764.46	3345.08	4310.61
ENSG00000100285	121.665	-1.37583	0.214565	-6.41218	1.43453e-10	3.65657e-09	chr22	29480218	29491390	+	NEFH	protein_coding	Neurofilaments usually contain three intermediate filament proteins: NEFL, NEFM, and NEFH which are involved in the maintenance of neuronal caliber. NEFH has an important function in mature axons that is not subserved by the two smaller NF proteins. May additionally cooperate with the neuronal intermediate filament proteins PRPH and INA to form neuronal filamentous networks (By similarity).	4744	GO:0030424, GO:0005737, GO:0005856, GO:0097418, GO:0005883, GO:0014069, GO:0099160, GO:0098685	axon, cytoplasm, cytoskeleton, neurofibrillary tangle, neurofilament, postsynaptic density, postsynaptic intermediate filament cytoskeleton, Schaffer collateral - CA1 synapse	GO:0070840, GO:0019894, GO:0008017, GO:0019901, GO:0030674, GO:0005200, GO:0099184	dynein complex binding, kinesin binding, microtubule binding, protein kinase binding, protein-macromolecule adaptor activity, structural constituent of cytoskeleton, structural constituent of postsynaptic intermediate filament cytoskeleton	GO:0061564, GO:0007409, GO:0030031, GO:1990830, GO:0000226, GO:0033693, GO:0060052, GO:0048936, GO:1902513	axon development, axonogenesis, cell projection assembly, cellular response to leukemia inhibitory factor, microtubule cytoskeleton organization, neurofilament bundle assembly, neurofilament cytoskeleton organization, peripheral nervous system neuron axonogenesis, regulation of organelle transport along microtubule	145.768	204.721	176.901	71.5954	70.638	60.3664
ENSG00000140451	78.8262	-1.3686	0.28953	-4.72699	2.27874e-06	3.23754e-05	chr15	64815632	64825668	-	PIF1	protein_coding	DNA-dependent ATPase and 5'-3' DNA helicase required for the maintenance of both mitochondrial and nuclear genome stability. Efficiently unwinds G-quadruplex (G4) DNA structures and forked RNA-DNA hybrids. Resolves G4 structures, preventing replication pausing and double-strand breaks (DSBs) at G4 motifs. Involved in the maintenance of telomeric DNA. Inhibits telomere elongation, de novo telomere…	80119	GO:0000781, GO:0005739, GO:0005654, GO:0005657	chromosome, telomeric region, mitochondrion, nucleoplasm, replication fork	GO:0043139, GO:0033678, GO:0005524, GO:0140603, GO:0051880, GO:0000287, GO:0017116, GO:0010521, GO:0042162	5'-3' DNA helicase activity, 5'-3' DNA/RNA helicase activity, ATP binding, ATP hydrolysis activity, G-quadruplex DNA binding, magnesium ion binding, single-stranded DNA helicase activity, telomerase inhibitor activity, telomeric DNA binding	GO:0032508, GO:0006310, GO:0006281, GO:0006260, GO:0000002, GO:0051974, GO:0032211, GO:0032204, GO:0007004	DNA duplex unwinding, DNA recombination, DNA repair, DNA replication, mitochondrial genome maintenance, negative regulation of telomerase activity, negative regulation of telomere maintenance via telomerase, regulation of telomere maintenance, telomere maintenance via telomerase	125.662	90.5678	124.738	65.3697	35.319	31.3011
ENSG00000214826	31.5646	-1.36743	0.424908	-3.21817	0.00129011	0.00987348	chr12	9418673	9448229	-	DDX12P	unprocessed_pseudogene									41.8873	29.2459	65.7708	14.5266	22.3067	15.6505
ENSG00000111674	1330.61	-1.36669	0.082923	-16.4815	4.98659e-61	2.09383e-58	chr12	6913745	6923698	+	ENO2	protein_coding	2-phospho-D-glycerate hydro-lyase	2026	GO:0000015	phosphopyruvate hydratase complex	GO:0000287, GO:0004634	magnesium ion binding, phosphopyruvate hydratase activity	GO:0006096	glycolytic process	1841.36	2034.95	1875.6	704.54	732.405	794.824
ENSG00000135333	22.9168	-1.36364	0.458493	-2.97418	0.00293771	0.0203751	chr6	93240020	93419687	-	EPHA7	protein_coding	This gene belongs to the ephrin receptor subfamily of the protein-tyrosine kinase family. EPH and EPH-related receptors have been implicated in mediating developmental events, particularly in the nervous system. Receptors in the EPH subfamily typically have a single kinase domain and an extracellular region containing a Cys-rich domain and 2 fibronectin type III repeats. The ephrin receptors are …	2045	GO:0005886, GO:0005886, GO:0005886, GO:0030425, GO:0098978	plasma membrane, plasma membrane, plasma membrane, dendrite, glutamatergic synapse	GO:0004713, GO:0005004, GO:0005005, GO:0005515, GO:0005524, GO:0008046, GO:0019838, GO:0045499	protein tyrosine kinase activity, GPI-linked ephrin receptor activity, transmembrane-ephrin receptor activity, protein binding, ATP binding, axon guidance receptor activity, growth factor binding, chemorepellent activity	GO:0001934, GO:0006468, GO:0007411, GO:0007420, GO:0016310, GO:0022407, GO:0031290, GO:0031952, GO:0043281, GO:0043525, GO:0048013, GO:0048013, GO:0048671, GO:0048755, GO:0050730, GO:0050804, GO:0050919, GO:0051402, GO:0051964, GO:0070372, GO:0072178, GO:0099175	positive regulation of protein phosphorylation, protein phosphorylation, axon guidance, brain development, phosphorylation, regulation of cell-cell adhesion, retinal ganglion cell axon guidance, regulation of protein autophosphorylation, regulation of cysteine-type endopeptidase activity involved in apoptotic process, positive regulation of neuron apoptotic process, ephrin receptor signaling path…	30.9966	38.68	29.4835	14.5266	14.8712	8.94316
ENSG00000185860	30.7695	-1.36327	0.396702	-3.43651	0.000589267	0.00497681	chr1	162824458	162868761	-	CCDC190	protein_coding	Coiled-coil domain-containing protein 190	339512							43.5628	50.9444	38.5553	14.5266	21.3773	15.6505
ENSG00000160352	154.757	-1.36285	0.186663	-7.3011	2.85417e-13	9.84294e-12	chr19	21082159	21125270	+	ZNF714	protein_coding	Predicted to enable DNA-binding transcription factor activity, RNA polymerase II-specific and RNA polymerase II cis-regulatory region sequence-specific DNA binding activity. Predicted to be involved in regulation of transcription, DNA-templated. Predicted to be located in nucleus. [provided by Alliance of Genome Resources, Apr 2022]	148206	GO:0005634	nucleus	GO:0000978, GO:0000981, GO:0046872	RNA polymerase II cis-regulatory region sequence-specific DNA binding, DNA-binding transcription factor activity, RNA polymerase II-specific, metal ion binding	GO:0006355	regulation of transcription, DNA-templated	206.085	205.664	257.413	86.122	88.2975	84.9601
ENSG00000117525	385.674	-1.3553	0.141334	-9.58936	8.86291e-22	6.24463e-20	chr1	94529173	94541759	-	F3	protein_coding	Initiates blood coagulation by forming a complex with circulating factor VII or VIIa. The [TF:VIIa] complex activates factors IX or X by specific limited proteolysis. TF plays a role in normal hemostasis by initiating the cell-surface assembly and propagation of the coagulation protease cascade.	2152	GO:0009986, GO:0062023, GO:0005615, GO:0016021, GO:0031233, GO:0005886, GO:1905286	cell surface, collagen-containing extracellular matrix, extracellular space, integral component of membrane, intrinsic component of external side of plasma membrane, plasma membrane, serine-type peptidase complex	GO:0004896, GO:0005543, GO:0002020	cytokine receptor activity, phospholipid binding, protease binding	GO:0002543, GO:0006919, GO:0002541, GO:0007596, GO:0019221, GO:0045766, GO:0030335, GO:0001938, GO:0010628, GO:0032757, GO:0010641, GO:0050927, GO:0051897, GO:0016485	activation of blood coagulation via clotting cascade, activation of cysteine-type endopeptidase activity involved in apoptotic process, activation of plasma proteins involved in acute inflammatory response, blood coagulation, cytokine-mediated signaling pathway, positive regulation of angiogenesis, positive regulation of cell migration, positive regulation of endothelial cell proliferation, posit…	608.203	537.746	517.095	171.206	230.503	249.291
ENSG00000173077	100.507	-1.35451	0.278961	-4.85556	1.2005e-06	1.78393e-05	chr9	114850968	115402644	+	DELEC1	lncRNA	The function of this gene is not known. This gene is located in a region commonly deleted in esophageal squamous cell carcinomas. Gene expression is reduced or absent in these carcinomas and thus this is a candidate tumor suppressor gene for esophageal squamous cell carcinomas. [provided by RefSeq, Jul 2008].	50514					GO:0008285	negative regulation of cell population proliferation	139.066	133.965	161.025	85.0843	54.8374	29.0653
ENSG00000287550	20.9527	-1.34725	0.477788	-2.81977	0.00480579	0.0309419	chr6	164791288	164827683	-		lncRNA									33.5098	27.359	29.4835	14.5266	13.0123	7.82527
ENSG00000164283	98.4816	-1.34684	0.242216	-5.56047	2.69054e-08	5.1958e-07	chr5	54977867	55022671	-	ESM1	protein_coding	This gene encodes a secreted protein which is mainly expressed in the endothelial cells in human lung and kidney tissues. The expression of this gene is regulated by cytokines, suggesting that it may play a role in endothelium-dependent pathological disorders. The transcript contains multiple polyadenylation and mRNA instability signals. Two transcript variants encoding different isoforms have be…	11082	GO:0005576	extracellular region	GO:0005520	insulin-like growth factor binding	GO:0001525, GO:0001525, GO:0002040, GO:0008284, GO:1902204, GO:1902204	angiogenesis, angiogenesis, sprouting angiogenesis, positive regulation of cell population proliferation, positive regulation of hepatocyte growth factor receptor signaling pathway, positive regulation of hepatocyte growth factor receptor signaling pathway	129.013	141.512	153.087	64.3321	38.1074	64.8379
ENSG00000144834	158.443	-1.33653	0.190176	-7.02784	2.0975e-12	6.5965e-11	chr3	111998739	112013887	+	TAGLN3	protein_coding	Transgelin	29114	GO:0005634, GO:0015629	nucleus, actin cytoskeleton	GO:0051015	actin filament binding	GO:0000122, GO:0007015, GO:0007417	negative regulation of transcription by RNA polymerase II, actin filament organization, central nervous system development	225.354	247.175	207.518	80.9339	79.0031	110.672
ENSG00000127423	28.8457	-1.33535	0.433329	-3.08161	0.00205885	0.014912	chr1	25831913	25859458	-	AUNIP	protein_coding	DNA-binding protein that accumulates at DNA double-strand breaks (DSBs) following DNA damage and promotes DNA resection and homologous recombination (PubMed:29042561). Serves as a sensor of DNA damage: binds DNA with a strong preference for DNA substrates that mimic structures generated at stalled replication forks, and anchors RBBP8/CtIP to DSB sites to promote DNA end resection and ensuing homo…	79000	GO:0005813, GO:0005737, GO:0005634, GO:0090734, GO:0000922	centrosome, cytoplasm, nucleus, site of DNA damage, spindle pole	GO:0003684	damaged DNA binding	GO:0000724, GO:2001033, GO:0007051	double-strand break repair via homologous recombination, negative regulation of double-strand break repair via nonhomologous end joining, spindle organization	46.9138	32.0761	45.3592	12.4514	25.0951	11.179
ENSG00000274290	23.1891	-1.33032	0.477147	-2.78808	0.00530221	0.0336088	chr6	26172059	26184655	+	H2BC6	protein_coding	Has broad antibacterial activity. May contribute to the formation of the functional antimicrobial barrier of the colonic epithelium, and to the bactericidal activity of amniotic fluid.	8347	GO:0005829, GO:0070062, GO:0005615, GO:0005654, GO:0000786, GO:0005634	cytosol, extracellular exosome, extracellular space, nucleoplasm, nucleosome, nucleus	GO:0003677, GO:0042802, GO:0046982	DNA binding, identical protein binding, protein heterodimerization activity	GO:0019731, GO:0061844, GO:0050830, GO:0002227, GO:0006334	antibacterial humoral response, antimicrobial humoral immune response mediated by antimicrobial peptide, defense response to Gram-positive bacterium, innate immune response in mucosa, nucleosome assembly	45.2383	29.2459	24.9476	18.677	12.0828	8.94316
ENSG00000169991	770.586	-1.32833	0.100505	-13.2165	7.04794e-40	1.33533e-37	chr1	18904280	18956676	-	IFFO2	protein_coding	Predicted to be located in intermediate filament. [provided by Alliance of Genome Resources, Apr 2022]	126917	GO:0005882	intermediate filament					1094.93	1160.4	1050.07	397.406	432.193	488.52
ENSG00000177291	22.0691	-1.32616	0.463931	-2.85852	0.00425628	0.0279364	chr10	35605341	35608935	+	GJD4	protein_coding	One gap junction consists of a cluster of closely packed pairs of transmembrane channels, the connexons, through which materials of low MW diffuse from one cell to a neighboring cell.	219770	GO:0005922, GO:0016021	connexin complex, integral component of membrane	GO:0005243	gap junction channel activity	GO:0007267	cell-cell signaling	26.8079	33.9629	34.0194	9.33852	14.8712	13.4147
ENSG00000185652	33.2373	-1.3258	0.388107	-3.41606	0.000635335	0.00530818	chr12	5432108	5521536	+	NTF3	protein_coding	Seems to promote the survival of visceral and proprioceptive sensory neurons.	4908	GO:0030424, GO:0030425, GO:0005576, GO:0005615, GO:0008021	axon, dendrite, extracellular region, extracellular space, synaptic vesicle	GO:0042056, GO:0008083, GO:0005163, GO:0005102	chemoattractant activity, growth factor activity, nerve growth factor receptor binding, signaling receptor binding	GO:0090630, GO:0032148, GO:0007267, GO:0050930, GO:0007613, GO:0050804, GO:0043524, GO:0050732, GO:0021675, GO:0038180, GO:0007399, GO:0048812, GO:0007422, GO:2000251, GO:0030335, GO:0008284, GO:0043406, GO:0033138, GO:0050731, GO:0002092, GO:0042981, GO:0045664, GO:0007165, GO:0007169	activation of GTPase activity, activation of protein kinase B activity, cell-cell signaling, induction of positive chemotaxis, memory, modulation of chemical synaptic transmission, negative regulation of neuron apoptotic process, negative regulation of peptidyl-tyrosine phosphorylation, nerve development, nerve growth factor signaling pathway, nervous system development, neuron projection morphog…	49.427	39.6234	53.2971	15.5642	15.8006	25.7116
ENSG00000170054	21.519	-1.32416	0.463319	-2.85799	0.00426333	0.0279768	chr14	94462717	94479689	-	SERPINA9	protein_coding	Enables serine-type endopeptidase inhibitor activity. Predicted to be involved in negative regulation of endopeptidase activity. Predicted to be located in cytoplasm and membrane. Predicted to be active in extracellular space. [provided by Alliance of Genome Resources, Apr 2022]	327657	GO:0005615	extracellular space	GO:0004867	serine-type endopeptidase inhibitor activity	GO:0010951	negative regulation of endopeptidase activity	30.9966	33.9629	27.2155	13.489	11.1534	12.2969
ENSG00000128805	601.005	-1.32074	0.10939	-12.0736	1.45586e-33	2.09428e-31	chr10	48446036	48656265	-	ARHGAP22	protein_coding	This gene encodes a member of the GTPase activating protein family which activates a GTPase belonging to the RAS superfamily of small GTP-binding proteins. The encoded protein is insulin-responsive, is dependent on the kinase Akt and requires the Akt-dependent 14-3-3 binding protein which binds sequentially to two serine residues. The result of these interactions is regulation of cell motility. M…	58504	GO:0005634, GO:0005829, GO:0005925, GO:0098978, GO:0098978	nucleus, cytosol, focal adhesion, glutamatergic synapse, glutamatergic synapse	GO:0005096, GO:0005096, GO:0005515	GTPase activator activity, GTPase activator activity, protein binding	GO:0001525, GO:0007165, GO:0030154, GO:0051056, GO:0090630, GO:0099175, GO:0099175	angiogenesis, signal transduction, cell differentiation, regulation of small GTPase mediated signal transduction, activation of GTPase activity, regulation of postsynapse organization, regulation of postsynapse organization	912.305	831.148	831.207	300.908	361.555	368.906
ENSG00000204941	23.543	-1.31962	0.458326	-2.87922	0.00398664	0.0264234	chr19	43166256	43186536	-	PSG5	protein_coding	The human pregnancy-specific glycoproteins (PSGs) are a group of molecules that are mainly produced by the placental syncytiotrophoblasts during pregnancy. PSGs comprise a subgroup of the carcinoembryonic antigen (CEA) family, which belongs to the immunoglobulin superfamily. For additional general information about the PSG gene family, see PSG1 (MIM 176390).[supplied by OMIM, Oct 2009].	5673	GO:0005576, GO:0009986	extracellular region, cell surface	GO:0005515	protein binding	GO:0007157, GO:0007565	heterophilic cell-cell adhesion via plasma membrane cell adhesion molecules, female pregnancy	33.5098	26.4156	40.8233	15.5642	9.29448	15.6505
ENSG00000146918	230.589	-1.31753	0.188091	-7.00476	2.47402e-12	7.74148e-11	chr7	158631169	158704804	-	NCAPG2	protein_coding	This gene encodes a protein that belongs to the Condensin2nSMC family of proteins. The encoded protein is a regulatory subunit of the condensin II complex which, along with the condensin I complex, plays a role in chromosome assembly and segregation during mitosis. A similar protein in mouse is required for early development of the embryo. Alternate splicing results in multiple transcript variant…	54892	GO:0005634	nucleus	GO:0005515, GO:0035064, GO:0043425	protein binding, methylated histone binding, bHLH transcription factor binding	GO:0000070, GO:0001833, GO:0006366, GO:0030218, GO:0030261, GO:0051301, GO:0051984, GO:1905820, GO:1905821	mitotic sister chromatid segregation, inner cell mass cell proliferation, transcription by RNA polymerase II, erythrocyte differentiation, chromosome condensation, cell division, positive regulation of chromosome segregation, positive regulation of chromosome separation, positive regulation of chromosome condensation	262.214	301.893	424.108	153.567	119.899	121.851
ENSG00000168685	146.913	-1.31749	0.205786	-6.40222	1.53137e-10	3.89064e-09	chr5	35852695	35879603	+	IL7R	protein_coding	The protein encoded by this gene is a receptor for interleukin 7 (IL7). The function of this receptor requires the interleukin 2 receptor, gamma chain (IL2RG), which is a common gamma chain shared by the receptors of various cytokines, including interleukins 2, 4, 7, 9, and 15. This protein has been shown to play a critical role in V(D)J recombination during lymphocyte development. Defects in thi…	3575	GO:0005576, GO:0005654, GO:0005829, GO:0005886, GO:0005886, GO:0009897, GO:0030669	extracellular region, nucleoplasm, cytosol, plasma membrane, plasma membrane, external side of plasma membrane, clathrin-coated endocytic vesicle membrane	GO:0003823, GO:0004896, GO:0004896, GO:0004917, GO:0005515	antigen binding, cytokine receptor activity, cytokine receptor activity, interleukin-7 receptor activity, protein binding	GO:0000018, GO:0000902, GO:0001782, GO:0001913, GO:0001915, GO:0006955, GO:0007165, GO:0007166, GO:0008284, GO:0008361, GO:0010467, GO:0010628, GO:0019221, GO:0030097, GO:0033077, GO:0033089, GO:0038111, GO:0042100, GO:0043029, GO:0046427, GO:0048535, GO:0050830, GO:0070233, GO:1904894	regulation of DNA recombination, cell morphogenesis, B cell homeostasis, T cell mediated cytotoxicity, negative regulation of T cell mediated cytotoxicity, immune response, signal transduction, cell surface receptor signaling pathway, positive regulation of cell population proliferation, regulation of cell size, gene expression, positive regulation of gene expression, cytokine-mediated signaling …	192.681	238.684	198.446	96.4981	94.8037	60.3664
ENSG00000161800	264.587	-1.31338	0.161348	-8.14002	3.952e-16	1.73933e-14	chr12	49976923	50033136	-	RACGAP1	protein_coding	This gene encodes a GTPase-activating protein (GAP) that is a compoment of the centralspindlin complex. This protein binds activated forms of Rho GTPases and stimulates GTP hydrolysis, which results in negative regulation of Rho-mediated signals. This protein plays a regulatory role in cytokinesis, cell growth, and differentiation. Alternatively spliced transcript variants have been found for thi…	29127	GO:0005654	nucleoplasm	GO:0005096, GO:0005096, GO:0005096, GO:0005096, GO:0005515, GO:0005547, GO:0008017, GO:0019901, GO:0030674, GO:0043014, GO:0043015, GO:0046872, GO:0048487	GTPase activator activity, GTPase activator activity, GTPase activator activity, GTPase activator activity, protein binding, phosphatidylinositol-3,4,5-trisphosphate binding, microtubule binding, protein kinase binding, protein-macromolecule adaptor activity, alpha-tubulin binding, gamma-tubulin binding, metal ion binding, beta-tubulin binding	GO:0000281, GO:0000281, GO:0000281, GO:0000281, GO:0000915, GO:0006811, GO:0007266, GO:0007283, GO:0007405, GO:0008272, GO:0030218, GO:0032467, GO:0032467, GO:0045995, GO:0051056, GO:0051256, GO:0051256, GO:0051988	mitotic cytokinesis, mitotic cytokinesis, mitotic cytokinesis, mitotic cytokinesis, actomyosin contractile ring assembly, monoatomic ion transport, Rho protein signal transduction, spermatogenesis, neuroblast proliferation, sulfate transport, erythrocyte differentiation, positive regulation of cytokinesis, positive regulation of cytokinesis, regulation of embryonic development, regulation of smal…	334.261	335.856	462.664	150.454	147.782	156.505
ENSG00000104738	405.638	-1.31328	0.151143	-8.68896	3.6577e-18	1.88791e-16	chr8	47960185	47978160	+	MCM4	protein_coding	The protein encoded by this gene is one of the highly conserved mini-chromosome maintenance proteins (MCM) that are essential for the initiation of eukaryotic genome replication. The hexameric protein complex formed by MCM proteins is a key component of the pre-replication complex (pre_RC) and may be involved in the formation of replication forks and in the recruitment of other DNA replication re…	4173	GO:0000781, GO:0005634, GO:0005634, GO:0005634, GO:0005654, GO:0005654, GO:0016020, GO:0042555, GO:0042555, GO:0042555, GO:0071162, GO:0071162	chromosome, telomeric region, nucleus, nucleus, nucleus, nucleoplasm, nucleoplasm, membrane, MCM complex, MCM complex, MCM complex, CMG complex, CMG complex	GO:0003678, GO:0003697, GO:0003697, GO:0005515, GO:0005524, GO:0016887, GO:0017116	DNA helicase activity, single-stranded DNA binding, single-stranded DNA binding, protein binding, ATP binding, ATP hydrolysis activity, single-stranded DNA helicase activity	GO:0000727, GO:0006260, GO:0006268, GO:0006268, GO:0006271, GO:0030174, GO:1902975	double-strand break repair via break-induced replication, DNA replication, DNA unwinding involved in DNA replication, DNA unwinding involved in DNA replication, DNA strand elongation involved in DNA replication, regulation of DNA-templated DNA replication initiation, mitotic DNA replication initiation	515.214	501.897	720.077	206.485	262.104	228.051
ENSG00000171056	48.8396	-1.31253	0.308672	-4.2522	2.11683e-05	0.000248674	chr8	10723768	10730511	-	SOX7	protein_coding	This gene encodes a member of the SOX (SRY-related HMG-box) family of transcription factors involved in the regulation of embryonic development and in the determination of the cell fate. The encoded protein may act as a transcriptional regulator after forming a protein complex with other proteins. The protein may play a role in tumorigenesis. A similar protein in mice is involved in the regulatio…	83595	GO:0000785, GO:0005634, GO:0005634, GO:0005654, GO:0005737	chromatin, nucleus, nucleus, nucleoplasm, cytoplasm	GO:0000976, GO:0000978, GO:0000981, GO:0001228, GO:0003700, GO:0005515, GO:1990837	transcription cis-regulatory region binding, RNA polymerase II cis-regulatory region sequence-specific DNA binding, DNA-binding transcription factor activity, RNA polymerase II-specific, DNA-binding transcription activator activity, RNA polymerase II-specific, DNA-binding transcription factor activity, protein binding, sequence-specific double-stranded DNA binding	GO:0001706, GO:0008285, GO:0030154, GO:0043280, GO:0045892, GO:0045944, GO:0060828	endoderm formation, negative regulation of cell population proliferation, cell differentiation, positive regulation of cysteine-type endopeptidase activity involved in apoptotic process, negative regulation of DNA-templated transcription, positive regulation of transcription by RNA polymerase II, regulation of canonical Wnt signaling pathway	68.6951	69.8127	70.3068	28.0156	26.0245	30.1832
ENSG00000162063	125.454	-1.31224	0.247247	-5.30739	1.11205e-07	1.94231e-06	chr16	2429394	2458854	+	CCNF	protein_coding	This gene encodes a member of the cyclin family. Cyclins are important regulators of cell cycle transitions through their ability to bind and activate cyclin-dependent protein kinases. This member also belongs to the F-box protein family which is characterized by an approximately 40 amino acid motif, the F-box. The F-box proteins constitute one of the four subunits of the ubiquitin protein ligase…	899	GO:0000307, GO:0005634, GO:0005634, GO:0005737, GO:0005813, GO:0005813, GO:0005814, GO:0005829, GO:0019005, GO:0030054, GO:0048471	cyclin-dependent protein kinase holoenzyme complex, nucleus, nucleus, cytoplasm, centrosome, centrosome, centriole, cytosol, SCF ubiquitin ligase complex, cell junction, perinuclear region of cytoplasm	GO:0005515, GO:0010997, GO:0016538	protein binding, anaphase-promoting complex binding, cyclin-dependent protein serine/threonine kinase regulator activity	GO:0000079, GO:0000320, GO:0001890, GO:0010826, GO:0016567, GO:0031146, GO:0044772, GO:0051301, GO:0051726	regulation of cyclin-dependent protein serine/threonine kinase activity, re-entry into mitotic cell cycle, placenta development, negative regulation of centrosome duplication, protein ubiquitination, SCF-dependent proteasomal ubiquitin-dependent protein catabolic process, mitotic cell cycle phase transition, cell division, regulation of cell cycle	146.605	136.795	254.011	61.2192	78.0736	76.0169
ENSG00000256663	36.1831	-1.30967	0.399685	-3.27676	0.00105005	0.00826004	chr12	20551590	20553012	+		processed_pseudogene									53.6157	35.8498	65.7708	20.7523	28.8129	12.2969
ENSG00000144354	106.231	-1.30955	0.26717	-4.90158	9.50681e-07	1.43955e-05	chr2	173354820	173368997	+	CDCA7	protein_coding	This gene was identified as a c-Myc responsive gene, and behaves as a direct c-Myc target gene. Overexpression of this gene is found to enhance the transformation of lymphoblastoid cells, and it complements a transformation-defective Myc Box II mutant, suggesting its involvement in c-Myc-mediated cell transformation. Two alternatively spliced transcript variants encoding distinct isoforms have be…	83879	GO:0005634, GO:0005634, GO:0005654, GO:0005829	nucleus, nucleus, nucleoplasm, cytosol	GO:0005515	protein binding	GO:0006355, GO:0006915, GO:0042127	regulation of DNA-templated transcription, apoptotic process, regulation of cell population proliferation	117.284	123.587	214.322	70.5577	66.9202	44.7158
ENSG00000113389	83.0789	-1.30866	0.280324	-4.66839	3.03568e-06	4.20342e-05	chr5	32689070	32791724	+	NPR3	protein_coding	This gene encodes one of three natriuretic peptide receptors. Natriutetic peptides are small peptides which regulate blood volume and pressure, pulmonary hypertension, and cardiac function as well as some metabolic and growth processes. The product of this gene encodes a natriuretic peptide receptor responsible for clearing circulating and extracellular natriuretic peptides through endocytosis of…	4883	GO:0005886, GO:0032991, GO:0070062	plasma membrane, protein-containing complex, extracellular exosome	GO:0005515, GO:0008528, GO:0016941, GO:0016941, GO:0017046, GO:0017046, GO:0017046, GO:0031404, GO:0042277, GO:0042562, GO:0042803	protein binding, G protein-coupled peptide receptor activity, natriuretic peptide receptor activity, natriuretic peptide receptor activity, peptide hormone binding, peptide hormone binding, peptide hormone binding, chloride ion binding, peptide binding, hormone binding, protein homodimerization activity	GO:0001501, GO:0001525, GO:0001974, GO:0002158, GO:0002931, GO:0007165, GO:0007186, GO:0008217, GO:0033688, GO:0035810, GO:0051000, GO:0120163	skeletal system development, angiogenesis, blood vessel remodeling, osteoclast proliferation, response to ischemia, signal transduction, G protein-coupled receptor signaling pathway, regulation of blood pressure, regulation of osteoblast proliferation, positive regulation of urine volume, positive regulation of nitric-oxide synthase activity, negative regulation of cold-induced thermogenesis	104.718	143.399	106.594	67.4449	31.6012	44.7158
ENSG00000161692	80.7699	-1.30681	0.253826	-5.14846	2.62627e-07	4.34061e-06	chr17	44708608	44752264	+	DBF4B	protein_coding	This gene encodes a regulator of the cell division cycle 7 homolog (S. cerevisiae) protein, a serine-threonine kinase which links cell cycle regulation to genome duplication. This protein localizes to the nucleus and, in complex with the cell division cycle 7 homolog (S. cerevisiae) protein, may facilitate M phase progression. Alternative splicing results in multiple transcript variants. [provide…	80174	GO:0000785, GO:0005634, GO:0005654, GO:0005737, GO:0031431, GO:0043231	chromatin, nucleus, nucleoplasm, cytoplasm, Dbf4-dependent protein kinase complex, intracellular membrane-bounded organelle	GO:0003676, GO:0005515, GO:0008270, GO:0019901, GO:0030295, GO:0043539	nucleic acid binding, protein binding, zinc ion binding, protein kinase binding, protein kinase activator activity, protein serine/threonine kinase activator activity	GO:0007049, GO:0008284, GO:0010571, GO:0010571, GO:0010971, GO:1901987	cell cycle, positive regulation of cell population proliferation, positive regulation of nuclear cell cycle DNA replication, positive regulation of nuclear cell cycle DNA replication, positive regulation of G2/M transition of mitotic cell cycle, regulation of cell cycle phase transition	113.933	116.04	114.532	44.6174	36.2485	59.2485
ENSG00000158125	38.3711	-1.30614	0.380584	-3.43195	0.000599261	0.00504613	chr2	31334321	31414742	-	XDH	protein_coding	Key enzyme in purine degradation. Catalyzes the oxidation of hypoxanthine to xanthine. Catalyzes the oxidation of xanthine to uric acid. Contributes to the generation of reactive oxygen species. Has also low oxidase activity towards aldehydes (in vitro).	7498	GO:0005829, GO:0005615, GO:0005777, GO:0016529	cytosol, extracellular space, peroxisome, sarcoplasmic reticulum	GO:0051537, GO:0071949, GO:0050660, GO:0070674, GO:0070675, GO:0005506, GO:0043546, GO:0016491, GO:0042803, GO:0004854, GO:0004855	2 iron, 2 sulfur cluster binding, FAD binding, flavin adenine dinucleotide binding, hypoxanthine dehydrogenase activity, hypoxanthine oxidase activity, iron ion binding, molybdopterin cofactor binding, oxidoreductase activity, protein homodimerization activity, xanthine dehydrogenase activity, xanthine oxidase activity	GO:0006919, GO:0006154, GO:0019428, GO:0000255, GO:0006196, GO:0046059, GO:0006157, GO:0006161, GO:0006149, GO:0046055, GO:0046038, GO:0006147, GO:0009114, GO:0006204, GO:0006148, GO:0016226, GO:0007595, GO:0045602, GO:0001937, GO:0010629, GO:0051898, GO:0001933, GO:1900747, GO:2001213, GO:1900745, GO:2000379, GO:0009115	activation of cysteine-type endopeptidase activity involved in apoptotic process, adenosine catabolic process, allantoin biosynthetic process, allantoin metabolic process, AMP catabolic process, dAMP catabolic process, deoxyadenosine catabolic process, deoxyguanosine catabolic process, deoxyinosine catabolic process, dGMP catabolic process, GMP catabolic process, guanine catabolic process, hypoxa…	46.076	49.0576	69.1728	31.1284	21.3773	13.4147
ENSG00000100479	25.6428	-1.30534	0.440829	-2.96111	0.00306536	0.021119	chr14	49643555	49688422	-	POLE2	protein_coding	DNA polymerase epsilon, which is involved in DNA repair and replication, is composed of a large catalytic subunit and a small accessory subunit. The protein encoded by this gene represents the small subunit (B). Defects in this gene have been linked to colorectal cancer and to combined immunodeficiency. [provided by RefSeq, Jan 2017].	5427	GO:0005654, GO:0005654, GO:0008622, GO:0008622, GO:0008622, GO:0016604, GO:0043231	nucleoplasm, nucleoplasm, epsilon DNA polymerase complex, epsilon DNA polymerase complex, epsilon DNA polymerase complex, nuclear body, intracellular membrane-bounded organelle	GO:0003677, GO:0003887, GO:0005515	DNA binding, DNA-directed DNA polymerase activity, protein binding	GO:0006260, GO:0006261, GO:0006261, GO:0006281, GO:0042276	DNA replication, DNA-templated DNA replication, DNA-templated DNA replication, DNA repair, error-prone translesion synthesis	33.5098	27.359	48.7611	15.5642	13.0123	15.6505
ENSG00000171522	137.133	-1.30449	0.199024	-6.55446	5.58444e-11	1.48816e-09	chr5	40679915	40693735	+	PTGER4	protein_coding	Receptor for prostaglandin E2 (PGE2). The activity of this receptor is mediated by G(s) proteins that stimulate adenylate cyclase. Has a relaxing effect on smooth muscle. May play an important role in regulating renal hemodynamics, intestinal epithelial transport, adrenal aldosterone secretion, and uterine function.	5734	GO:0016021, GO:0005886	integral component of membrane, plasma membrane	GO:0004957	prostaglandin E receptor activity	GO:0007189, GO:0007188, GO:0060348, GO:0071260, GO:0071380, GO:0070371, GO:0006955, GO:0006954, GO:0007254, GO:0001818, GO:2000420, GO:0050728, GO:0033624, GO:0001819, GO:0007204, GO:0050729, GO:0030278, GO:0051492, GO:0032496, GO:0009612, GO:0042093	adenylate cyclase-activating G protein-coupled receptor signaling pathway, adenylate cyclase-modulating G protein-coupled receptor signaling pathway, bone development, cellular response to mechanical stimulus, cellular response to prostaglandin E stimulus, ERK1 and ERK2 cascade, immune response, inflammatory response, JNK cascade, negative regulation of cytokine production, negative regulation of…	179.278	208.495	197.312	77.821	65.9908	93.9032
ENSG00000110427	635.993	-1.30373	0.0999144	-13.0485	6.48183e-39	1.17095e-36	chr11	33376108	33674102	+	KIAA1549L	protein_coding	Predicted to be integral component of membrane. [provided by Alliance of Genome Resources, Apr 2022]	25758	GO:0016021	integral component of membrane					882.984	949.075	883.37	384.955	352.261	363.316
ENSG00000169184	428.676	-1.30049	0.136265	-9.54385	1.37629e-21	9.46111e-20	chr22	27748277	27801756	-	MN1	protein_coding	Meningioma 1 (MN1) contains two sets of CAG repeats. It is disrupted by a balanced translocation (4;22) in a meningioma, and its inactivation may contribute to meningioma 32 pathogenesis. [provided by RefSeq, Jul 2008].	4330	GO:0005634	nucleus	GO:0003674, GO:0005515	molecular_function, protein binding	GO:0006355	regulation of transcription, DNA-templated	611.554	580.2	639.565	259.403	289.058	192.278
ENSG00000123572	313.283	-1.29809	0.154639	-8.3943	4.68681e-17	2.20984e-15	chrX	105822539	105958610	+	NRK	protein_coding	The mouse ortholog of this gene encodes a protein kinase required for JNK activation. The encoded protein may be involved in the induction of actin polymerization in late embryogenesis.[provided by RefSeq, Jun 2010].	203447	GO:0016021	integral component of membrane	GO:0016301	kinase activity	GO:0016310, GO:0046330	phosphorylation, positive regulation of JNK cascade	529.455	403.781	401.429	170.169	163.583	211.282
ENSG00000091972	58.4299	-1.29725	0.304102	-4.26585	1.99145e-05	0.000234921	chr3	112332347	112362812	+	CD200	protein_coding	This gene encodes a type I membrane glycoprotein containing two extracellular immunoglobulin domains, a transmembrane and a cytoplasmic domain. This gene is expressed by various cell types, including B cells, a subset of T cells, thymocytes, endothelial cells, and neurons. The encoded protein plays an important role in immunosuppression and regulation of anti-tumor activity. Alternative splicing …	4345	GO:0016021, GO:0005886	integral component of membrane, plasma membrane	GO:0005515, GO:0086080, GO:0098632, GO:0140081	protein binding, protein binding involved in heterotypic cell-cell adhesion, cell-cell adhesion mediator activity, glycosylated region protein binding	GO:0043031, GO:0050776	negative regulation of macrophage activation, regulation of immune response	73.7216	93.3981	81.6466	26.978	27.8834	46.9516
ENSG00000136153	1265.82	-1.29708	0.0886758	-14.6272	1.8826e-48	5.13125e-46	chr13	75620434	75859870	+	LMO7	protein_coding	This gene encodes a protein containing a calponin homology (CH) domain, a PDZ domain, and a LIM domain, and may be involved in protein-protein interactions. Several alternatively spliced transcript variants encoding different isoforms have been found for this gene, however, the full-length nature of some variants is not known. [provided by RefSeq, Jan 2009].	4008	GO:0000151, GO:0005634, GO:0005635, GO:0005737, GO:0005829, GO:0005925, GO:0009986, GO:0016324	ubiquitin ligase complex, nucleus, nuclear envelope, cytoplasm, cytosol, focal adhesion, cell surface, apical plasma membrane	GO:0004842, GO:0046872	ubiquitin-protein transferase activity, metal ion binding	GO:0030155, GO:0023051	regulation of cell adhesion, regulation of signaling	1915.09	1674.56	1806.43	756.421	665.485	776.937
ENSG00000132470	261.373	-1.29178	0.164443	-7.85548	3.98256e-15	1.62824e-13	chr17	75721328	75757818	+	ITGB4	protein_coding	Integrins are heterodimers comprised of alpha and beta subunits, that are noncovalently associated transmembrane glycoprotein receptors. Different combinations of alpha and beta polypeptides form complexes that vary in their ligand-binding specificities. Integrins mediate cell-matrix or cell-cell adhesion, and transduced signals that regulate gene expression and cell growth. This gene encodes the…	3691	GO:0008305	integrin complex	GO:0001664, GO:0005178, GO:0005515, GO:0031994, GO:0038132, GO:0046872	G protein-coupled receptor binding, integrin binding, protein binding, insulin-like growth factor I binding, neuregulin binding, metal ion binding	GO:0048870, GO:0007160, GO:0031581, GO:0007229	cell motility, cell-matrix adhesion, hemidesmosome assembly, integrin-mediated signaling pathway	434.79	371.705	306.175	129.702	162.653	163.213
ENSG00000163431	48.8951	-1.28991	0.35877	-3.59537	0.000323933	0.00291915	chr1	201896456	201946588	-	LMOD1	protein_coding	The leiomodin 1 protein has a putative membrane-spanning region and 2 types of tandemly repeated blocks. The transcript is expressed in all tissues tested, with the highest levels in thyroid, eye muscle, skeletal muscle, and ovary. Increased expression of leiomodin 1 may be linked to Graves' disease and thyroid-associated ophthalmopathy. [provided by RefSeq, Jul 2008].	25802	GO:0005829	cytosol	GO:0003779, GO:0005523	actin binding, tropomyosin binding	GO:0006936, GO:0051694	muscle contraction, pointed-end actin filament capping	81.2613	81.1337	45.3592	41.5046	19.5184	24.5937
ENSG00000013297	2964.37	-1.28913	0.0820749	-15.7068	1.35881e-55	4.74392e-53	chr3	170418868	170454733	+	CLDN11	protein_coding	Plays a major role in tight junction-specific obliteration of the intercellular space, through calcium-independent cell-adhesion activity.	5010	GO:0030424, GO:0045178, GO:0005923, GO:0030054, GO:0016021, GO:0005811, GO:0005883, GO:0005886, GO:0070160	axon, basal part of cell, bicellular tight junction, cell junction, integral component of membrane, lipid droplet, neurofilament, plasma membrane, tight junction	GO:0042802, GO:0005198	identical protein binding, structural molecule activity	GO:0008366, GO:0070830, GO:0016338, GO:0007155, GO:0007283, GO:0120192	axon ensheathment, bicellular tight junction assembly, calcium-independent cell-cell adhesion via plasma membrane cell-adhesion molecules, cell adhesion, spermatogenesis, tight junction assembly	4269.15	4342.54	4006.35	1626.98	1578.2	1963.02
ENSG00000164796	91.5012	-1.28831	0.238961	-5.3913	6.99505e-08	1.26293e-06	chr8	112222928	113436939	-	CSMD3	protein_coding	Predicted to be involved in regulation of dendrite development. Predicted to be located in plasma membrane. [provided by Alliance of Genome Resources, Apr 2022]	114788	GO:0016021	integral component of membrane			GO:0050773	regulation of dendrite development	119.798	128.304	141.747	65.3697	50.1902	43.5979
ENSG00000125810	27.482	-1.28455	0.410496	-3.12925	0.00175253	0.0129223	chr20	23079360	23086324	-	CD93	protein_coding	Receptor (or element of a larger receptor complex) for C1q, mannose-binding lectin (MBL2) and pulmonary surfactant protein A (SPA). May mediate the enhancement of phagocytosis in monocytes and macrophages upon interaction with soluble defense collagens. May play a role in intercellular adhesion.	22918	GO:0009986, GO:0101003, GO:0016021, GO:0005886, GO:0030667, GO:0035579, GO:0070821	cell surface, ficolin-1-rich granule membrane, integral component of membrane, plasma membrane, secretory granule membrane, specific granule membrane, tertiary granule membrane	GO:0005509, GO:0030246, GO:0001849, GO:0038023	calcium ion binding, carbohydrate binding, complement component C1q complex binding, signaling receptor activity	GO:0098609, GO:0042116, GO:0006909	cell-cell adhesion, macrophage activation, phagocytosis	35.1853	44.3405	37.4213	15.5642	16.7301	15.6505
ENSG00000088882	37.0029	-1.28171	0.468997	-2.73288	0.00627834	0.038822	chr20	2794074	2800627	-	CPXM1	protein_coding	May be involved in cell-cell interactions. No carboxypeptidase activity was found yet (By similarity).	56265	GO:0005615	extracellular space	GO:0004181, GO:0008270	metallocarboxypeptidase activity, zinc ion binding	GO:0006518, GO:0016485	peptide metabolic process, protein processing	46.9138	18.8683	91.8524	26.978	19.5184	17.8863
ENSG00000151388	3509.71	-1.27945	0.0693999	-18.4359	6.77131e-76	4.57387e-73	chr5	33523535	33892019	-	ADAMTS12	protein_coding	This gene encodes a member of the ADAMTS (a disintegrin and metalloproteinase with thrombospondin motifs) protein family. Members of the family share several distinct protein modules, including a propeptide region, a metalloproteinase domain, a disintegrin-like domain, and a thrombospondin type 1 (TS-1) motif. Individual members of this family differ in the number of C-terminal TS-1 motifs, and s…	81792	GO:0005576, GO:0031012	extracellular region, extracellular matrix	GO:0004222, GO:0004222, GO:0005515, GO:0046872	metalloendopeptidase activity, metalloendopeptidase activity, protein binding, metal ion binding	GO:0002062, GO:0006508, GO:0007160, GO:0016477, GO:0030167, GO:0030198, GO:0030199, GO:0032331, GO:0043931, GO:0050727, GO:0051603, GO:0051603, GO:0071347, GO:0071356, GO:0071773, GO:1901509, GO:1902203, GO:1902548, GO:2001113	chondrocyte differentiation, proteolysis, cell-matrix adhesion, cell migration, proteoglycan catabolic process, extracellular matrix organization, collagen fibril organization, negative regulation of chondrocyte differentiation, ossification involved in bone maturation, regulation of inflammatory response, proteolysis involved in protein catabolic process, proteolysis involved in protein cataboli…	5122.81	5018.97	4771.79	2216.34	1989.95	1938.43
ENSG00000185338	76.9364	-1.27937	0.271877	-4.70569	2.53009e-06	3.55885e-05	chr16	11254417	11256204	-	SOCS1	protein_coding	SOCS family proteins form part of a classical negative feedback system that regulates cytokine signal transduction. SOCS1 is involved in negative regulation of cytokines that signal through the JAK/STAT pathway. Through binding to JAKs and IFNGR1, inhibits their kinase activity. In vitro, also suppresses Tec protein-tyrosine activity. Appears to be a major regulator of signaling by interleukin 6 …	8651	GO:0005737, GO:0036464, GO:0031410, GO:0005829, GO:0005654, GO:0005942	cytoplasm, cytoplasmic ribonucleoprotein granule, cytoplasmic vesicle, cytosol, nucleoplasm, phosphatidylinositol 3-kinase complex	GO:0046935, GO:0005159, GO:0019210, GO:0019901, GO:0004860	1-phosphatidylinositol-3-kinase regulator activity, insulin-like growth factor receptor binding, kinase inhibitor activity, protein kinase binding, protein kinase inhibitor activity	GO:0071230, GO:0019221, GO:0045444, GO:0035556, GO:0043377, GO:0046627, GO:0046426, GO:0042532, GO:0046854, GO:0043372, GO:0045591, GO:0016567, GO:0007259, GO:0010533, GO:0001817, GO:0040008, GO:0060334, GO:0001932	cellular response to amino acid stimulus, cytokine-mediated signaling pathway, fat cell differentiation, intracellular signal transduction, negative regulation of CD8-positive, alpha-beta T cell differentiation, negative regulation of insulin receptor signaling pathway, negative regulation of receptor signaling pathway via JAK-STAT, negative regulation of tyrosine phosphorylation of STAT protein,…	101.367	109.436	115.666	56.0311	28.8129	50.3053
ENSG00000143942	44.8625	-1.27844	0.34451	-3.71089	0.000206534	0.00194467	chr2	53767804	53775196	+	CHAC2	protein_coding	Catalyzes the cleavage of glutathione into 5-oxo-L-proline and a Cys-Gly dipeptide. Acts specifically on glutathione, but not on other gamma-glutamyl peptides.	494143	GO:0005737, GO:0005829	cytoplasm, cytosol	GO:0003839, GO:0061928	gamma-glutamylcyclotransferase activity, glutathione specific gamma-glutamylcyclotransferase activity	GO:0006750, GO:0006751	glutathione biosynthetic process, glutathione catabolic process	48.5892	78.3034	63.5029	23.8651	21.3773	33.5369
ENSG00000144395	23.176	-1.27793	0.473389	-2.69953	0.00694371	0.0423835	chr2	196639554	196763490	+	CCDC150	protein_coding		284992			GO:0005515	protein binding			31.8343	28.3024	38.5553	19.7147	13.9417	6.70737
ENSG00000258168	101.042	-1.27659	0.235166	-5.42849	5.68339e-08	1.04555e-06	chr12	70468080	70543040	+		lncRNA									165.874	138.682	123.604	59.144	47.4018	71.5453
ENSG00000177602	38.7599	-1.27499	0.3631	-3.51141	0.000445731	0.00387516	chr17	3723903	3726699	+	HASPIN	protein_coding	Serine/threonine-protein kinase that phosphorylates histone H3 at 'Thr-3' (H3T3ph) during mitosis. May act through H3T3ph to both position and modulate activation of AURKB and other components of the chromosomal passenger complex (CPC) at centromeres to ensure proper chromatid cohesion, metaphase alignment and normal progression through the cell cycle.	83903	GO:0005813, GO:0005694, GO:0005737, GO:0005654, GO:0005634, GO:0005819	centrosome, chromosome, cytoplasm, nucleoplasm, nucleus, spindle	GO:0005524, GO:0072354, GO:0004672, GO:0106310, GO:0106311	ATP binding, histone kinase activity (H3-T3 specific), protein kinase activity, protein serine kinase activity, protein threonine kinase activity	GO:2000751, GO:0035556, GO:0000278, GO:0007064, GO:0071459, GO:0006468	histone H3-T3 phosphorylation involved in chromosome passenger complex localization to kinetochore, intracellular signal transduction, mitotic cell cycle, mitotic sister chromatid cohesion, protein localization to chromosome, centromeric region, protein phosphorylation	44.4005	53.7746	66.9048	22.8275	27.8834	16.7684
ENSG00000169126	97.1076	-1.27468	0.224161	-5.68644	1.29712e-08	2.62056e-07	chr10	27775186	27999079	-	ODAD2	protein_coding	The protein encoded by this gene contains ten Armadillo repeat motifs (ARMs) and one HEAT repeat, and is thought to be involved in ciliary and flagellar movement. This protein has been shown to localize to the ciliary axonemes and at the ciliary base of respiratory cells. Studies indicate that mutations in this gene cause partial outer dynein arm (ODA) defects in respiratory cilia. The cilia of c…	55130	GO:0005930, GO:0097546	axoneme, ciliary base	GO:0005515	protein binding	GO:0003341, GO:0003356, GO:0007368, GO:0007507, GO:0021591, GO:0036158	cilium movement, regulation of cilium beat frequency, determination of left/right symmetry, heart development, ventricular system development, outer dynein arm assembly	141.579	138.682	131.542	53.9559	52.0491	64.8379
ENSG00000165304	201.943	-1.27282	0.171755	-7.41069	1.2564e-13	4.51266e-12	chr9	36572862	36677683	+	MELK	protein_coding	Enables calcium ion binding activity; non-membrane spanning protein tyrosine kinase activity; and protein serine/threonine kinase activity. Involved in apoptotic process; cell population proliferation; and protein autophosphorylation. Located in cell cortex and plasma membrane. [provided by Alliance of Genome Resources, Apr 2022]	9833	GO:0005737, GO:0005886, GO:0005938, GO:0016020	cytoplasm, plasma membrane, cell cortex, membrane	GO:0005524, GO:0004672	ATP binding, protein kinase activity	GO:0000086, GO:0006468, GO:0006915, GO:0008283, GO:0008631, GO:0030097, GO:0043065, GO:0046777, GO:0061351	G2/M transition of mitotic cell cycle, protein phosphorylation, apoptotic process, cell population proliferation, intrinsic apoptotic signaling pathway in response to oxidative stress, hemopoiesis, positive regulation of apoptotic process, protein autophosphorylation, neural precursor cell proliferation	245.459	289.628	322.05	107.912	112.463	134.147
ENSG00000137267	1629.42	-1.26993	0.0826913	-15.3574	3.15831e-53	9.52767e-51	chr6	3153497	3157544	-	TUBB2A	protein_coding	Tubulin is the major constituent of microtubules. It binds two moles of GTP, one at an exchangeable site on the beta chain and one at a non-exchangeable site on the alpha chain (By similarity).	7280	GO:0005737, GO:0070062, GO:1903561, GO:0005874, GO:0005634	cytoplasm, extracellular exosome, extracellular vesicle, microtubule, nucleus	GO:0005525, GO:0005200	GTP binding, structural constituent of cytoskeleton	GO:0000226, GO:0000278, GO:0001764	microtubule cytoskeleton organization, mitotic cell cycle, neuron migration	2241.81	2400.99	2265.69	919.326	886.693	1062
ENSG00000164611	191.32	-1.26628	0.192585	-6.57515	4.86043e-11	1.30665e-09	chr5	160421855	160428739	+	PTTG1	protein_coding	The encoded protein is a homolog of yeast securin proteins, which prevent separins from promoting sister chromatid separation. It is an anaphase-promoting complex (APC) substrate that associates with a separin until activation of the APC. The gene product has transforming activity in vitro and tumorigenic activity in vivo, and the gene is highly expressed in various tumors. The gene product conta…	9232	GO:0005737, GO:0005634	cytoplasm, nucleus	GO:0004869, GO:0005515, GO:0017124, GO:0140677	cysteine-type endopeptidase inhibitor activity, protein binding, SH3 domain binding, molecular function activator activity	GO:0051276	chromosome organization	220.327	248.118	343.596	122.438	116.181	97.2569
ENSG00000167889	44.2377	-1.26379	0.359173	-3.51861	0.000433806	0.00378949	chr17	76868404	76950393	+	MGAT5B	protein_coding	The MGAT5B gene encodes a beta-1,6-N-acetylglucosaminyltransferase (EC 2.4.1.155) that functions in the synthesis of complex cell surface N-glycans (Kaneko et al., 2003 [PubMed 14623122]).[supplied by OMIM, Nov 2008]	146664	GO:0016021	integral component of membrane	GO:0005515, GO:0030144, GO:0030144, GO:0030145	protein binding, alpha-1,6-mannosylglycoprotein 6-beta-N-acetylglucosaminyltransferase activity, alpha-1,6-mannosylglycoprotein 6-beta-N-acetylglucosaminyltransferase activity, manganese ion binding	GO:0006487, GO:0018242	protein N-linked glycosylation, protein O-linked glycosylation via serine	51.1025	55.6615	80.5126	32.166	15.8006	30.1832
ENSG00000107719	26.6049	-1.25964	0.437219	-2.88102	0.00396391	0.0263008	chr10	70478767	70668754	+	PALD1	protein_coding	Paladin	27143	GO:0005737, GO:0005829	cytoplasm, cytosol	GO:0004725	protein tyrosine phosphatase activity			30.9966	50.9444	30.6175	19.7147	13.9417	13.4147
ENSG00000170498	39.6008	-1.25824	0.457503	-2.75024	0.00595514	0.0371339	chr1	204190341	204196491	-	KISS1	protein_coding	This gene is a metastasis suppressor gene that suppresses metastases of melanomas and breast carcinomas without affecting tumorigenicity. The encoded protein may inhibit chemotaxis and invasion and thereby attenuate metastasis in malignant melanomas. Studies suggest a putative role in the regulation of events downstream of cell-matrix adhesion, perhaps involving cytoskeletal reorganization. A pro…	3814	GO:0005576, GO:0005615, GO:0016324, GO:0043025	extracellular region, extracellular space, apical plasma membrane, neuronal cell body	GO:0005515, GO:0031773	protein binding, kisspeptin receptor binding	GO:0007010, GO:0007186, GO:0007200, GO:0007204, GO:0008285, GO:0033686, GO:0043410, GO:0050806, GO:0060112, GO:0060124	cytoskeleton organization, G protein-coupled receptor signaling pathway, phospholipase C-activating G protein-coupled receptor signaling pathway, positive regulation of cytosolic calcium ion concentration, negative regulation of cell population proliferation, positive regulation of luteinizing hormone secretion, positive regulation of MAPK cascade, positive regulation of synaptic transmission, ge…	67.8574	54.7181	44.2252	23.8651	5.57669	41.3621
ENSG00000162631	550.92	-1.25704	0.112459	-11.1778	5.23545e-29	5.83068e-27	chr1	107140007	107484923	+	NTNG1	protein_coding	Involved in controlling patterning and neuronal circuit formation at the laminar, cellular, subcellular and synaptic levels. Promotes neurite outgrowth of both axons and dendrites.	22854	GO:0046658, GO:0099029, GO:0005576, GO:0098978, GO:0043256, GO:0005886, GO:0098685	anchored component of plasma membrane, anchored component of presynaptic active zone membrane, extracellular region, glutamatergic synapse, laminin complex, plasma membrane, Schaffer collateral - CA1 synapse	GO:0050839, GO:0098632	cell adhesion molecule binding, cell-cell adhesion mediator activity	GO:0009887, GO:0007409, GO:0070831, GO:0016477, GO:0050804, GO:2001222, GO:0150011, GO:0010975, GO:0034446, GO:0099560, GO:0009888	animal organ morphogenesis, axonogenesis, basement membrane assembly, cell migration, modulation of chemical synaptic transmission, regulation of neuron migration, regulation of neuron projection arborization, regulation of neuron projection development, substrate adhesion-dependent cell spreading, synaptic membrane adhesion, tissue development	774.077	785.864	768.838	342.413	278.834	355.491
ENSG00000101945	92.815	-1.25122	0.229515	-5.45159	4.99228e-08	9.27198e-07	chrX	48695554	48709016	+	SUV39H1	protein_coding	Histone methyltransferase that specifically trimethylates 'Lys-9' of histone H3 using monomethylated H3 'Lys-9' as substrate. Also weakly methylates histone H1 (in vitro). H3 'Lys-9' trimethylation represents a specific tag for epigenetic transcriptional repression by recruiting HP1 (CBX1, CBX3 and/or CBX5) proteins to methylated histones. Mainly functions in heterochromatin regions, thereby play…	6839	GO:0005677, GO:0000775, GO:0000794, GO:0000792, GO:0005652, GO:0005654, GO:0005634, GO:0033553	chromatin silencing complex, chromosome, centromeric region, condensed nuclear chromosome, heterochromatin, nuclear lamina, nucleoplasm, nucleus, rDNA heterochromatin	GO:0003682, GO:0042054, GO:0046974, GO:0018024, GO:0047485, GO:0008757, GO:0000976, GO:0008270	chromatin binding, histone methyltransferase activity, histone methyltransferase activity (H3-K9 specific), histone-lysine N-methyltransferase activity, protein N-terminus binding, S-adenosylmethionine-dependent methyltransferase activity, transcription cis-regulatory region binding, zinc ion binding	GO:0007049, GO:0030154, GO:0006974, GO:0071456, GO:0006325, GO:0036123, GO:0036124, GO:0034968, GO:0042754, GO:0000122, GO:0045892, GO:0000183, GO:0048511, GO:0006364	cell cycle, cell differentiation, cellular response to DNA damage stimulus, cellular response to hypoxia, chromatin organization, histone H3-K9 dimethylation, histone H3-K9 trimethylation, histone lysine methylation, negative regulation of circadian rhythm, negative regulation of transcription by RNA polymerase II, negative regulation of transcription, DNA-templated, rDNA heterochromatin assembly…	119.798	126.418	146.283	52.9183	56.6963	54.7769
ENSG00000254300	29.4007	-1.25045	0.409879	-3.05077	0.00228254	0.0163644	chr8	76406654	76524356	+	LINC01111	lncRNA		101926978							47.7515	37.7366	38.5553	11.4138	18.589	22.3579
ENSG00000182481	1525.43	-1.24614	0.091183	-13.6664	1.61178e-42	3.47786e-40	chr17	68035636	68047364	+	KPNA2	protein_coding	The import of proteins into the nucleus is a process that involves at least 2 steps. The first is an energy-independent docking of the protein to the nuclear envelope and the second is an energy-dependent translocation through the nuclear pore complex. Imported proteins require a nuclear localization sequence (NLS) which generally consists of a short region of basic amino acids or 2 such regions …	3838	GO:0000139, GO:0005634, GO:0005654, GO:0005654, GO:0005654, GO:0005737, GO:0005789, GO:0005829, GO:0005829, GO:0005829, GO:0016020, GO:0031965, GO:0042564, GO:0043657	Golgi membrane, nucleus, nucleoplasm, nucleoplasm, nucleoplasm, cytoplasm, endoplasmic reticulum membrane, cytosol, cytosol, cytosol, membrane, nuclear membrane, NLS-dependent protein nuclear import complex, host cell	GO:0061608	nuclear import signal receptor activity	GO:0006606	protein import into nucleus	2029.02	1996.27	2413.11	907.912	839.291	966.98
ENSG00000155011	36.1919	-1.23906	0.375748	-3.29758	0.000975211	0.00775378	chr4	106921802	107283806	-	DKK2	protein_coding	This gene encodes a protein that is a member of the dickkopf family. The secreted protein contains two cysteine rich regions and is involved in embryonic development through its interactions with the Wnt signaling pathway. It can act as either an agonist or antagonist of Wnt/beta-catenin signaling, depending on the cellular context and the presence of the co-factor kremen 2. Activity of this prot…	27123	GO:0005576	extracellular region	GO:0005515, GO:0039706, GO:0048019	protein binding, co-receptor binding, receptor antagonist activity	GO:0030178	negative regulation of Wnt signaling pathway	66.1819	46.2273	39.6893	20.7523	18.589	25.7116
ENSG00000246090	42.2219	-1.23637	0.330558	-3.74027	0.000183823	0.00174939	chr4	99088805	99301356	+	LOC100507053	lncRNA		100507053							64.5064	56.6049	56.699	24.9027	26.0245	24.5937
ENSG00000077152	72.9952	-1.2356	0.272953	-4.5268	5.98848e-06	7.87781e-05	chr1	202331544	202341984	-	UBE2T	protein_coding	The protein encoded by this gene catalyzes the covalent attachment of ubiquitin to protein substrates. Defects in this gene have been associated with Fanconi anemia of complementation group T. Two transcript variants encoding different isoforms have been found for this gene. [provided by RefSeq, Jul 2015].	29089	GO:0005634, GO:0005634, GO:0005654, GO:0005654, GO:0005730	nucleus, nucleus, nucleoplasm, nucleoplasm, nucleolus	GO:0003682, GO:0004842, GO:0005515, GO:0005524, GO:0031625, GO:0061631, GO:0061631	chromatin binding, ubiquitin-protein transferase activity, protein binding, ATP binding, ubiquitin protein ligase binding, ubiquitin conjugating enzyme activity, ubiquitin conjugating enzyme activity	GO:0000209, GO:0006281, GO:0006513, GO:0006974, GO:0006974, GO:0035519, GO:0044314, GO:0051865, GO:0070534, GO:0070936, GO:0070979, GO:0085020	protein polyubiquitination, DNA repair, protein monoubiquitination, DNA damage response, DNA damage response, protein K29-linked ubiquitination, protein K27-linked ubiquitination, protein autoubiquitination, protein K63-linked ubiquitination, protein K48-linked ubiquitination, protein K11-linked ubiquitination, protein K6-linked ubiquitination	88.801	103.776	114.532	48.7679	30.6718	51.4232
ENSG00000170421	8348.91	-1.23483	0.0907447	-13.6078	3.5995e-42	7.66052e-40	chr12	52897187	52949954	-	KRT8	protein_coding	This gene is a member of the type II keratin family clustered on the long arm of chromosome 12. Type I and type II keratins heteropolymerize to form intermediate-sized filaments in the cytoplasm of epithelial cells. The product of this gene typically dimerizes with keratin 18 to form an intermediate filament in simple single-layered epithelial cells. This protein plays a role in maintaining cellu…	3856	GO:0045095	keratin filament	GO:0005515, GO:0044877, GO:0097110	protein binding, protein-containing complex binding, scaffold protein binding	GO:0033209, GO:0045214, GO:0051599, GO:0051707, GO:0060706, GO:0097191, GO:0097284	tumor necrosis factor-mediated signaling pathway, sarcomere organization, response to hydrostatic pressure, response to other organism, cell differentiation involved in embryonic placenta development, extrinsic apoptotic signaling pathway, hepatocyte apoptotic process	12360.9	12004	10787.6	4365.24	4695.57	5880.13
ENSG00000114268	521.85	-1.23308	0.127488	-9.67209	3.96201e-22	2.82357e-20	chr3	48517684	48562015	-	PFKFB4	protein_coding	The protein encoded by this gene is one of four bifunctional kinase/phosphatases that regulate the concentration of the glycolytic byproduct fructose-2,6-bisphosphate (F2,6BP). The encoded protein is highly expressed in cancer cells and is induced by hypoxia. This protein is essential to the survival of cancer cells under conditions of hypoxia, because it increases the amount of F2,6BP and ATP at…	5210	GO:0005829, GO:0005829	cytosol, cytosol	GO:0003873, GO:0005524	6-phosphofructo-2-kinase activity, ATP binding	GO:0006003, GO:0006000	fructose 2,6-bisphosphate metabolic process, fructose metabolic process	701.193	820.771	673.584	264.592	307.647	363.316
ENSG00000104812	1628.43	-1.23266	0.0867119	-14.2156	7.33253e-46	1.76617e-43	chr19	48968130	48993310	-	GYS1	protein_coding	Transfers the glycosyl residue from UDP-Glc to the non-reducing end of alpha-1,4-glucan.	2997	GO:0005737, GO:0005829, GO:0016020, GO:0016234	cytoplasm, cytosol, membrane, inclusion body	GO:0004373	glycogen (starch) synthase activity	GO:0005978	glycogen biosynthetic process	2375.85	2438.73	2036.63	967.056	918.294	1034.05
ENSG00000150667	338.823	-1.23227	0.145327	-8.47926	2.26623e-17	1.10025e-15	chr15	39588357	39782841	-	FSIP1	protein_coding		161835							486.73	523.595	413.903	191.959	177.525	239.23
ENSG00000166165	137.622	-1.23148	0.187554	-6.56599	5.16885e-11	1.38573e-09	chr14	103519667	103522833	-	CKB	protein_coding	Creatine kinase	1152	GO:0005615, GO:0005615, GO:0005739, GO:0005829, GO:0005829, GO:0005886, GO:0070062	extracellular space, extracellular space, mitochondrion, cytosol, cytosol, plasma membrane, extracellular exosome	GO:0005524, GO:0004111	ATP binding, creatine kinase activity	GO:0046314	phosphocreatine biosynthetic process	188.493	200.004	190.509	78.8587	81.7914	86.078
ENSG00000253161	77.5826	-1.2309	0.254626	-4.83416	1.3371e-06	1.9737e-05	chr8	37421341	37554183	-	LINC01605	lncRNA									110.582	108.493	107.728	52.9183	51.1196	34.6548
ENSG00000091137	39.003	-1.2309	0.350405	-3.51279	0.000443426	0.0038605	chr7	107660828	107717809	+	SLC26A4	protein_coding	Mutations in this gene are associated with Pendred syndrome, the most common form of syndromic deafness, an autosomal-recessive disease. It is highly homologous to the SLC26A3 gene; they have similar genomic structures and this gene is located 3' of the SLC26A3 gene. The encoded protein has homology to sulfate transporters. [provided by RefSeq, Jul 2008].	5172	GO:0016021	integral component of membrane	GO:0008271	secondary active sulfate transmembrane transporter activity	GO:0006811, GO:0006885, GO:0007605, GO:0008272, GO:0015698, GO:0015701, GO:0015705, GO:0019532, GO:0032880, GO:1902358, GO:1902476	monoatomic ion transport, regulation of pH, sensory perception of sound, sulfate transport, inorganic anion transport, bicarbonate transport, iodide transport, oxalate transport, regulation of protein localization, sulfate transmembrane transport, chloride transmembrane transport	54.4535	56.6049	53.2971	25.9403	26.954	16.7684
ENSG00000137801	4816.68	-1.2301	0.0895916	-13.7301	6.70279e-43	1.49834e-40	chr15	39581079	39599466	+	THBS1	protein_coding	The protein encoded by this gene is a subunit of a disulfide-linked homotrimeric protein. This protein is an adhesive glycoprotein that mediates cell-to-cell and cell-to-matrix interactions. This protein can bind to fibrinogen, fibronectin, laminin, type V collagen and integrins alpha-V/beta-1. This protein has been shown to play roles in platelet aggregation, angiogenesis, and tumorigenesis. [pr…	7057	GO:0005615	extracellular space	GO:0050840, GO:0008201	extracellular matrix binding, heparin binding	GO:0006954, GO:0016525	inflammatory response, negative regulation of angiogenesis	6846.06	6996.36	6416.06	3000.78	2393.33	3247.49
ENSG00000164087	92.373	-1.22734	0.229285	-5.35289	8.65581e-08	1.53776e-06	chr3	52075226	52154690	-	POC1A	protein_coding	Plays an important role in centriole assembly and/or stability and ciliogenesis. Involved in early steps of centriole duplication, as well as in the later steps of centriole length control. Acts in concert with POC1B to ensure centriole integrity and proper mitotic spindle formation.	25886	GO:0005814, GO:0005813, GO:0036064, GO:0005737, GO:0000922	centriole, centrosome, ciliary basal body, cytoplasm, spindle pole	GO:0005515	protein binding	GO:0030030	cell projection organization	123.986	121.7	142.881	50.8431	56.6963	58.1306
ENSG00000100065	646.886	-1.22703	0.104119	-11.7849	4.67056e-32	6.02173e-30	chr22	37490362	37519542	-	CARD10	protein_coding	The caspase recruitment domain (CARD) is a protein module that consists of 6 or 7 antiparallel alpha helices. It participates in apoptosis signaling through highly specific protein-protein homophilic interactions. Like several other CARD proteins, CARD10 belongs to the membrane-associated guanylate kinase (MAGUK) family and activates NF-kappa-B (NFKB; see MIM 164011) through BCL10 (MIM 603517) (W…	29775	GO:0005737, GO:0005737, GO:0032449	cytoplasm, cytoplasm, CBM complex	GO:0005515, GO:0030159, GO:0050700	protein binding, signaling receptor complex adaptor activity, CARD domain binding	GO:0007250, GO:0042981, GO:0065003, GO:0090051, GO:1900182	activation of NF-kappaB-inducing kinase activity, regulation of apoptotic process, protein-containing complex assembly, negative regulation of cell migration involved in sprouting angiogenesis, positive regulation of protein localization to nucleus	966.758	817.941	934.399	383.917	379.215	399.089
ENSG00000152952	9261.76	-1.22512	0.0708888	-17.2823	6.39851e-67	3.42784e-64	chr3	146069440	146163653	-	PLOD2	protein_coding	The protein encoded by this gene is a membrane-bound homodimeric enzyme that is localized to the cisternae of the rough endoplasmic reticulum. The enzyme (cofactors iron and ascorbate) catalyzes the hydroxylation of lysyl residues in collagen-like peptides. The resultant hydroxylysyl groups are attachment sites for carbohydrates in collagen and thus are critical for the stability of intermolecula…	5352	GO:0005783, GO:0005789, GO:0030867, GO:0070062	endoplasmic reticulum, endoplasmic reticulum membrane, rough endoplasmic reticulum membrane, extracellular exosome	GO:0005506, GO:0008475, GO:0008475, GO:0008475, GO:0031418, GO:0033823	iron ion binding, procollagen-lysine 5-dioxygenase activity, procollagen-lysine 5-dioxygenase activity, procollagen-lysine 5-dioxygenase activity, L-ascorbic acid binding, procollagen glucosyltransferase activity	GO:0001666, GO:0006493, GO:0017185, GO:0017185, GO:0017185, GO:0036211, GO:0046947	response to hypoxia, protein O-linked glycosylation, peptidyl-lysine hydroxylation, peptidyl-lysine hydroxylation, peptidyl-lysine hydroxylation, protein modification process, hydroxylysine biosynthetic process	12150.7	14157.8	12611	5400.78	5294.13	5956.15
ENSG00000123473	116.057	-1.22384	0.222157	-5.50889	3.61109e-08	6.85423e-07	chr1	47250139	47314892	-	STIL	protein_coding	This gene encodes a cytoplasmic protein implicated in regulation of the mitotic spindle checkpoint, a regulatory pathway that monitors chromosome segregation during cell division to ensure the proper distribution of chromosomes to daughter cells. The protein is phosphorylated in mitosis and in response to activation of the spindle checkpoint, and disappears when cells transition to G1 phase. It i…	6491	GO:0005654, GO:0005737, GO:0005813, GO:0005813, GO:0005814, GO:0005814, GO:0005829, GO:0005938, GO:0120099	nucleoplasm, cytoplasm, centrosome, centrosome, centriole, centriole, cytosol, cell cortex, procentriole replication complex	GO:0005515, GO:0042802	protein binding, identical protein binding	GO:0000578, GO:0001701, GO:0001843, GO:0001947, GO:0007052, GO:0007052, GO:0007224, GO:0007224, GO:0007368, GO:0021915, GO:0030900, GO:0030903, GO:0033504, GO:0035264, GO:0043066, GO:0046599, GO:0046601, GO:0051298, GO:0051298, GO:0051298, GO:0060236, GO:0071539, GO:0071539, GO:1900087, GO:1905832	embryonic axis specification, in utero embryonic development, neural tube closure, heart looping, mitotic spindle organization, mitotic spindle organization, smoothened signaling pathway, smoothened signaling pathway, determination of left/right symmetry, neural tube development, forebrain development, notochord development, floor plate development, multicellular organism growth, negative regulat…	150.794	141.512	196.179	75.7458	76.2147	55.8948
ENSG00000041982	2503.62	-1.22378	0.100271	-12.2047	2.93401e-34	4.30027e-32	chr9	115019575	115118257	-	TNC	protein_coding	This gene encodes an extracellular matrix protein with a spatially and temporally restricted tissue distribution. This protein is homohexameric with disulfide-linked subunits, and contains multiple EGF-like and fibronectin type-III domains. It is implicated in guidance of migrating neurons as well as axons during development, synaptic plasticity, and neuronal regeneration. [provided by RefSeq, Ju…	3371	GO:0005576, GO:0005576, GO:0005604, GO:0005614, GO:0005615, GO:0005615, GO:0005788, GO:0005925, GO:0016020, GO:0062023, GO:0062023, GO:0062023, GO:0062023, GO:0090733, GO:0098966	extracellular region, extracellular region, basement membrane, interstitial matrix, extracellular space, extracellular space, endoplasmic reticulum lumen, focal adhesion, membrane, collagen-containing extracellular matrix, collagen-containing extracellular matrix, collagen-containing extracellular matrix, collagen-containing extracellular matrix, tenascin complex, perisynaptic extracellular matrix	GO:0005178, GO:0005201, GO:0005201, GO:0005515, GO:0045545	integrin binding, extracellular matrix structural constituent, extracellular matrix structural constituent, protein binding, syndecan binding	GO:0007155, GO:0042127	cell adhesion, regulation of cell population proliferation	3532.77	3228.37	3760.28	1611.41	1674.86	1214.03
ENSG00000135074	7659.55	-1.22145	0.0630935	-19.3594	1.69846e-83	1.3888e-80	chr5	157395534	157575775	-	ADAM19	protein_coding	This gene encodes a member of the ADAM (a disintegrin and metalloprotease domain) family. Members of this family are membrane-anchored proteins structurally related to snake venom disintegrins and have been implicated in a variety of biological processes involving cell-cell and cell-matrix interactions, including fertilization, muscle development, and neurogenesis. This member is a type I transme…	8728	GO:0005794, GO:0016021	Golgi apparatus, integral component of membrane	GO:0004222, GO:0017124	metalloendopeptidase activity, SH3 domain binding	GO:0006509	membrane protein ectodomain proteolysis	10690.5	11107.8	10362.3	4492.87	4373.98	4929.92
ENSG00000179431	526.354	-1.21942	0.106742	-11.4239	3.17622e-30	3.82526e-28	chr11	35618460	35620865	+	FJX1	protein_coding	Acts as an inhibitor of dendrite extension and branching.	24147	GO:0005615	extracellular space			GO:0007267, GO:0010842	cell-cell signaling, retina layer formation	712.084	760.392	737.087	337.225	309.506	301.832
ENSG00000091651	163.053	-1.2171	0.1895	-6.42269	1.3389e-10	3.42688e-09	chr16	46689643	46698394	+	ORC6	protein_coding	The origin recognition complex (ORC) is a highly conserved six subunit protein complex essential for the initiation of the DNA replication in eukaryotic cells. Studies in yeast demonstrated that ORC binds specifically to origins of replication and serves as a platform for the assembly of additional initiation factors such as Cdc6 and Mcm proteins. The protein encoded by this gene is a subunit of …	23594	GO:0001650, GO:0005664, GO:0005654	fibrillar center, nuclear origin of replication recognition complex, nucleoplasm	GO:0003677	DNA binding	GO:0006260	DNA replication	199.383	207.551	277.825	101.686	95.7331	96.139
ENSG00000226053	30.6509	-1.21559	0.392671	-3.09569	0.00196353	0.0142882	chr1	98210747	98272658	+	LINC01776	lncRNA		729987							36.0231	40.5668	52.1631	18.677	18.589	17.8863
ENSG00000169247	136.635	-1.2144	0.20396	-5.95411	2.61492e-09	5.78709e-08	chr5	148923639	149063163	-	SH3TC2	protein_coding	This gene encodes a protein with two N-terminal Src homology 3 (SH3) domains and 10 tetratricopeptide repeat (TPR) motifs, and is a member of a small gene family. The gene product has been proposed to be an adapter or docking molecule. Mutations in this gene result in autosomal recessive Charcot-Marie-Tooth disease type 4C, a childhood-onset neurodegenerative disease characterized by demyelinatio…	79628	GO:0005886, GO:0031410	plasma membrane, cytoplasmic vesicle			GO:0032287, GO:0033157, GO:1901184	peripheral nervous system myelin maintenance, regulation of intracellular protein transport, regulation of ERBB signaling pathway	171.738	216.985	183.705	70.5577	76.2147	100.611
ENSG00000246763	212.098	-1.21384	0.164034	-7.39991	1.36275e-13	4.85587e-12	chr5	98769618	98773469	-	RGMB-AS1	lncRNA		503569							325.045	271.703	292.567	145.266	127.334	110.672
ENSG00000123975	272.991	-1.21058	0.160497	-7.5427	4.60326e-14	1.71914e-12	chr9	89311195	89316703	+	CKS2	protein_coding	Binds to the catalytic subunit of the cyclin dependent kinases and is essential for their biological function.	1164	GO:0000307, GO:0019005	cyclin-dependent protein kinase holoenzyme complex, SCF ubiquitin ligase complex	GO:0003682, GO:0061575, GO:0042393, GO:0019901, GO:0043130	chromatin binding, cyclin-dependent protein serine/threonine kinase activator activity, histone binding, protein kinase binding, ubiquitin binding	GO:0051301, GO:0008283, GO:0007127, GO:0044772, GO:0007346, GO:0006357	cell division, cell population proliferation, meiosis I, mitotic cell cycle phase transition, regulation of mitotic cell cycle, regulation of transcription by RNA polymerase II	384.525	368.875	388.955	179.507	122.687	193.396
ENSG00000128510	5486.18	-1.2102	0.22141	-5.46589	4.60588e-08	8.6006e-07	chr7	130293134	130324180	+	CPA4	protein_coding	This gene is a member of the carboxypeptidase A/B subfamily, and it is located in a cluster with three other family members on chromosome 7. Carboxypeptidases are zinc-containing exopeptidases that catalyze the release of carboxy-terminal amino acids, and are synthesized as zymogens that are activated by proteolytic cleavage. This gene could be involved in the histone hyperacetylation pathway. It…	51200	GO:0005575, GO:0005615, GO:0005615	cellular_component, extracellular space, extracellular space	GO:0004181, GO:0008270	metallocarboxypeptidase activity, zinc ion binding	GO:0006508, GO:0042447, GO:0043171	proteolysis, hormone catabolic process, peptide catabolic process	8051.57	8337.9	6592.96	2920.88	2800.43	4213.35
ENSG00000138675	770.249	-1.20716	0.0966457	-12.4905	8.40773e-36	1.29973e-33	chr4	80266639	80336680	+	FGF5	protein_coding	Fibroblast growth factor	2250	GO:0005576	extracellular region	GO:0005104, GO:0008083	fibroblast growth factor receptor binding, growth factor activity	GO:0008543, GO:0051781	fibroblast growth factor receptor signaling pathway, positive regulation of cell division	1027.08	1144.36	1052.33	483.528	431.264	482.931
ENSG00000138658	64.805	-1.20684	0.286465	-4.21286	2.52154e-05	0.00029137	chr4	112539333	112636995	-	ZGRF1	protein_coding	The encoded protein contains GRF zinc finger (zf-GRF) and transmembrane domains. GRF zinc fingers are found in a number of DNA-binding proteins. Alternative splicing results in multiple transcript variants encoding different isoforms. [provided by RefSeq, Apr 2017].	55345	GO:0005634, GO:0005634, GO:0035861	nucleus, nucleus, site of double-strand break	GO:0005515, GO:0005524, GO:0008270, GO:0016787, GO:0016853, GO:0043139	protein binding, ATP binding, zinc ion binding, hydrolase activity, isomerase activity, 5'-3' DNA helicase activity	GO:0000725, GO:0000725, GO:0006302, GO:0032508	recombinational repair, recombinational repair, double-strand break repair, DNA duplex unwinding	98.854	80.1902	91.8524	49.8055	27.8834	40.2442
ENSG00000123416	9969.02	-1.20463	0.0779816	-15.4476	7.82827e-54	2.40832e-51	chr12	49127782	49131397	-	TUBA1B	protein_coding	Enables double-stranded RNA binding activity and ubiquitin protein ligase binding activity. Predicted to be involved in microtubule cytoskeleton organization and mitotic cell cycle. Predicted to act upstream of or within cellular response to interleukin-4. Located in microtubule. [provided by Alliance of Genome Resources, Apr 2022]	10376	GO:0005737, GO:0005874, GO:0015630	cytoplasm, microtubule, microtubule cytoskeleton	GO:0005525, GO:0005200	GTP binding, structural constituent of cytoskeleton	GO:0007017	microtubule-based process	12985.1	13438.9	15290.6	5616.6	5786.74	6696.19
ENSG00000120833	35.1624	-1.20299	0.366012	-3.28676	0.00101347	0.00800267	chr12	93569814	93583487	+	SOCS2	protein_coding	This gene encodes a member of the suppressor of cytokine signaling (SOCS) family. SOCS family members are cytokine-inducible negative regulators of cytokine receptor signaling via the Janus kinase/signal transducer and activation of transcription pathway (the JAK/STAT pathway). SOCS family proteins interact with major molecules of signaling complexes to block further signal transduction, in part,…	8835	GO:0005737	cytoplasm	GO:0005159, GO:0008269	insulin-like growth factor receptor binding, JAK pathway signal transduction adaptor activity	GO:0035556, GO:0046426, GO:0016567, GO:0001558	intracellular signal transduction, negative regulation of receptor signaling pathway via JAK-STAT, protein ubiquitination, regulation of cell growth	52.778	45.2839	48.7611	22.8275	16.7301	24.5937
ENSG00000273604	53.9327	-1.20264	0.318217	-3.77932	0.000157255	0.00151841	chr17	38671703	38674957	-	EPOP	protein_coding	Scaffold protein that serves as a bridging partner between the PRC2/EZH2 complex and the elongin BC complex: required to fine-tune the transcriptional status of Polycomb group (PcG) target genes in embryonic stem cells (ESCs). Plays a key role in genomic regions that display both active and repressive chromatin properties in pluripotent stem cells by sustaining low level expression at PcG target …	100170841	GO:0005694, GO:0070449, GO:0035098	chromosome, elongin complex, ESC/E(Z) complex	GO:0003682	chromatin binding	GO:0035616, GO:0048663, GO:0006357, GO:0048863	histone H2B conserved C-terminal lysine deubiquitination, neuron fate commitment, regulation of transcription by RNA polymerase II, stem cell differentiation	77.9103	87.7376	60.1009	39.4293	37.1779	21.24
ENSG00000196172	39.7897	-1.20136	0.358261	-3.35331	0.000798505	0.00651041	chr19	23739195	23758891	-	ZNF681	protein_coding	This gene encodes a protein containing the krueppel associated box (KRAB) and zinc-finger domains, which may be involved in transcriptional regulation. Non-functional alleles of this gene are present in alternate genome assemblies including T2T-CHM13v1.1, resulting from a 'TG' deletion (rs61397759) which causes a frameshift and a premature stop codon. [provided by RefSeq, Sep 2022].	148213	GO:0005634	nucleus	GO:0000978, GO:0000981, GO:0046872	RNA polymerase II cis-regulatory region sequence-specific DNA binding, DNA-binding transcription factor activity, RNA polymerase II-specific, metal ion binding	GO:0006357	regulation of transcription by RNA polymerase II	42.725	55.6615	68.0388	20.7523	21.3773	30.1832
ENSG00000204362	37.7424	-1.20083	0.360686	-3.32929	0.000870685	0.00701424	chr1	17189783	17197617	+	LINC02783	lncRNA		400743							63.6687	46.2273	47.6272	18.677	22.3067	27.9474
ENSG00000006062	267.566	-1.20038	0.140812	-8.52473	1.53167e-17	7.56628e-16	chr17	45263119	45317029	-	MAP3K14	protein_coding	This gene encodes mitogen-activated protein kinase kinase kinase 14, which is a serine/threonine protein-kinase. This kinase binds to TRAF2 and stimulates NF-kappaB activity. It shares sequence similarity with several other MAPKK kinases. It participates in an NF-kappaB-inducing signalling cascade common to receptors of the tumour-necrosis/nerve-growth factor (TNF/NGF) family and to the interleuk…	9020	GO:0001650, GO:0005654, GO:0005829, GO:0005829, GO:0043231	fibrillar center, nucleoplasm, cytosol, cytosol, intracellular membrane-bounded organelle	GO:0004672	protein kinase activity	GO:0000165, GO:0006955, GO:0007249, GO:0007249, GO:0016310, GO:0038061, GO:0038061, GO:0051607, GO:0071260	MAPK cascade, immune response, canonical NF-kappaB signal transduction, canonical NF-kappaB signal transduction, phosphorylation, non-canonical NF-kappaB signal transduction, non-canonical NF-kappaB signal transduction, defense response to virus, cellular response to mechanical stimulus	397.091	351.894	369.677	157.717	169.159	159.859
ENSG00000198786	25027.3	-1.19869	0.1794	-6.68167	2.36236e-11	6.55386e-10	chrMT	12337	14148	+	MT-ND5	protein_coding	Core subunit of the mitochondrial membrane respiratory chain NADH dehydrogenase (Complex I) which catalyzes electron transfer from NADH through the respiratory chain, using ubiquinone as an electron acceptor (PubMed:15250827). Essential for the catalytic activity and assembly of complex I (PubMed:15250827).	4540	GO:0005743, GO:0005747, GO:0043005	mitochondrial inner membrane, mitochondrial respiratory chain complex I, neuron projection	GO:0008137, GO:0003954	NADH dehydrogenase (ubiquinone) activity, NADH dehydrogenase activity	GO:0015990, GO:0006120, GO:0032981, GO:0042542, GO:0001666, GO:0010243	electron transport coupled proton transport, mitochondrial electron transport, NADH to ubiquinone, mitochondrial respiratory chain complex I assembly, response to hydrogen peroxide, response to hypoxia, response to organonitrogen compound	36457	34516.7	33620.2	17875	11632	16063
ENSG00000177469	12371.2	-1.19786	0.0570134	-21.0101	5.30774e-98	6.10823e-95	chr17	42402449	42423256	-	CAVIN1	protein_coding	Plays an important role in caveolae formation and organization. Essential for the formation of caveolae in all tissues (PubMed:18056712, PubMed:18191225, PubMed:19726876). Core component of the CAVIN complex which is essential for recruitment of the complex to the caveolae in presence of calveolin-1 (CAV1). Essential for normal oligomerization of CAV1. Promotes ribosomal transcriptional activity …	284119	GO:0005901, GO:0005737, GO:0005829, GO:0005783, GO:0043231, GO:0045121, GO:0005739, GO:0005654, GO:0005634, GO:0005886, GO:0032991	caveola, cytoplasm, cytosol, endoplasmic reticulum, intracellular membrane-bounded organelle, membrane raft, mitochondrion, nucleoplasm, nucleus, plasma membrane, protein-containing complex	GO:0042802, GO:0003723, GO:0042134	identical protein binding, RNA binding, rRNA primary transcript binding	GO:2000147, GO:0009306, GO:0009303, GO:0006363, GO:0006361	positive regulation of cell motility, protein secretion, rRNA transcription, termination of RNA polymerase I transcription, transcription initiation from RNA polymerase I promoter	17074.9	17715.4	16902	7112.84	7644.71	7777.2
ENSG00000263424	239.546	-1.19685	0.146248	-8.18375	2.75134e-16	1.22303e-14	chr18	67506589	67514030	+		lncRNA									331.747	343.403	325.452	135.927	148.712	152.034
ENSG00000267278	90.7461	-1.19054	0.23064	-5.16187	2.44496e-07	4.06038e-06	chr17	45247916	45269824	+	MAP3K14-AS1	lncRNA									131.526	129.248	117.934	59.144	58.5552	48.0695
ENSG00000176014	3935.12	-1.18931	0.0774708	-15.3518	3.44656e-53	1.01992e-50	chr18	12307669	12344320	+	TUBB6	protein_coding	Predicted to enable GTP binding activity. Predicted to be a structural constituent of cytoskeleton. Predicted to be involved in microtubule cytoskeleton organization and mitotic cell cycle. Located in microtubule. [provided by Alliance of Genome Resources, Apr 2022]	84617	GO:0005737, GO:0005874	cytoplasm, microtubule	GO:0005525	GTP binding	GO:0007017	microtubule-based process	5250.99	5689.73	5470.32	2231.91	2261.35	2706.43
ENSG00000258947	55.1564	-1.18838	0.296175	-4.01242	6.00989e-05	0.000636799	chr16	89921392	89938761	+	TUBB3	protein_coding	This gene encodes a class III member of the beta tubulin protein family. Beta tubulins are one of two core protein families (alpha and beta tubulins) that heterodimerize and assemble to form microtubules. This protein is primarily expressed in neurons and may be involved in neurogenesis and axon guidance and maintenance. Mutations in this gene are the cause of congenital fibrosis of the extraocul…	10381	GO:0005737, GO:0005874	cytoplasm, microtubule	GO:0005525	GTP binding	GO:0007017	microtubule-based process	88.801	70.7561	70.3068	29.0532	36.2485	35.7727
ENSG00000159399	624.624	-1.18717	0.115001	-10.3232	5.53609e-25	4.68713e-23	chr2	74834127	74893359	+	HK2	protein_coding	Hexokinase	3099	GO:0005813, GO:0005829, GO:0043231, GO:0005739	centrosome, cytosol, intracellular membrane-bounded organelle, mitochondrion	GO:0005524, GO:0004340, GO:0005536	ATP binding, glucokinase activity, glucose binding	GO:0001678, GO:0006096, GO:0019318	cellular glucose homeostasis, glycolytic process, hexose metabolic process	854.501	939.641	810.796	422.309	399.663	320.836
ENSG00000151006	50.2152	-1.18408	0.341485	-3.46745	0.000525418	0.00449375	chr16	31083437	31089628	-	PRSS53	protein_coding	In vitro can degrade the fibrinogen alpha chain of as well as pro-urokinase-type plasminogen activator.	339105	GO:0005576	extracellular region	GO:0004252	serine-type endopeptidase activity	GO:0006508	proteolysis	83.7746	66.9824	57.833	41.5046	17.6595	33.5369
ENSG00000204856	196.192	-1.18392	0.168257	-7.03636	1.97322e-12	6.22455e-11	chr12	110468415	110490385	+	FAM216A	protein_coding		29902							239.595	277.364	300.505	125.551	107.816	126.322
ENSG00000168032	106.5	-1.1826	0.220361	-5.36664	8.02152e-08	1.43327e-06	chr3	40387184	40428744	+	ENTPD3	protein_coding	This gene encodes a plasma membrane-bound divalent cation-dependent E-type nucleotidase. The encoded protein is involved in the regulation of extracellular levels of ATP by hydrolysis of it and other nucleotides. Multiple transcript variants have been described. [provided by RefSeq, May 2014].	956	GO:0016021	integral component of membrane	GO:0016787	hydrolase activity	GO:0009134, GO:0009143	nucleoside diphosphate catabolic process, nucleoside triphosphate catabolic process	135.715	167.928	139.48	67.4449	55.7669	72.6632
ENSG00000104321	42.9057	-1.17967	0.367583	-3.20927	0.00133074	0.0101419	chr8	72019917	72075584	-	TRPA1	protein_coding	The structure of the protein encoded by this gene is highly related to both the protein ankyrin and transmembrane proteins. The specific function of this protein has not yet been determined; however, studies indicate the function may involve a role in signal transduction and growth control. [provided by RefSeq, Jul 2008].	8989	GO:0016021	integral component of membrane	GO:0005216	ion channel activity	GO:0006811, GO:0006874, GO:0007166, GO:0009409, GO:0009410, GO:0010033, GO:0014070, GO:0019233, GO:0019722, GO:0048265, GO:0050955, GO:0050966, GO:0050968, GO:0051289, GO:0070301, GO:0070588, GO:0070588, GO:0071310	monoatomic ion transport, intracellular calcium ion homeostasis, cell surface receptor signaling pathway, response to cold, response to xenobiotic stimulus, response to organic substance, response to organic cyclic compound, sensory perception of pain, calcium-mediated signaling, response to pain, thermoception, detection of mechanical stimulus involved in sensory perception of pain, detection of…	51.9402	49.0576	78.2446	31.1284	32.5307	14.5326
ENSG00000259807	85.442	-1.17933	0.315222	-3.74126	0.000183098	0.00174302	chr16	29215385	29221040	-		lncRNA									134.877	113.21	106.594	69.5201	21.3773	67.0737
ENSG00000188064	195.653	-1.17773	0.195017	-6.03911	1.54965e-09	3.5405e-08	chr22	45920366	45977162	-	WNT7B	protein_coding	Ligand for members of the frizzled family of seven transmembrane receptors.	7477	GO:0005576	extracellular region	GO:0005102	signaling receptor binding	GO:0016055	Wnt signaling pathway	261.377	219.816	333.39	149.416	105.957	103.964
ENSG00000160957	199.301	-1.17493	0.168731	-6.96332	3.32355e-12	1.02146e-10	chr8	144511288	144517845	-	RECQL4	protein_coding	The protein encoded by this gene is a DNA helicase that belongs to the RecQ helicase family. DNA helicases unwind double-stranded DNA into single-stranded DNAs and may modulate chromosome segregation. This gene is predominantly expressed in thymus and testis. Mutations in this gene are associated with Rothmund-Thomson, RAPADILINO and Baller-Gerold syndromes. [provided by RefSeq, Jan 2010].	9401	GO:0000781, GO:0005634, GO:0005654, GO:0005694, GO:0005737, GO:0016020	chromosome, telomeric region, nucleus, nucleoplasm, chromosome, cytoplasm, membrane	GO:0000405, GO:0004386, GO:0005515, GO:0005524, GO:0009378, GO:0016853, GO:0016887, GO:0032357, GO:0043138, GO:0046872, GO:0061821, GO:1990814	bubble DNA binding, helicase activity, protein binding, ATP binding, four-way junction helicase activity, isomerase activity, ATP hydrolysis activity, oxidized purine DNA binding, 3'-5' DNA helicase activity, metal ion binding, telomeric D-loop binding, DNA/DNA annealing activity	GO:0000723, GO:0000723, GO:0000724, GO:0006260, GO:0006268, GO:0006281, GO:0032508, GO:0032508, GO:0061820, GO:0061820	telomere maintenance, telomere maintenance, double-strand break repair via homologous recombination, DNA replication, DNA unwinding involved in DNA replication, DNA repair, DNA duplex unwinding, DNA duplex unwinding, telomeric D-loop disassembly, telomeric D-loop disassembly	277.294	236.797	315.246	126.589	123.617	116.261
ENSG00000065054	755.517	-1.17465	0.123044	-9.54658	1.34049e-21	9.23538e-20	chr16	2025356	2039026	+	SLC9A3R2	protein_coding	This gene encodes a member of the NHERF family of PDZ scaffolding proteins. These proteins mediate many cellular processes by binding to and regulating the membrane expression and protein-protein interactions of membrane receptors and transport proteins. The encoded protein plays a role in intestinal sodium absorption by regulating the activity of the sodium/hydrogen exchanger 3, and may also reg…	9351	GO:0005634, GO:0005886, GO:0005925, GO:0012505, GO:0016324, GO:0070062	nucleus, plasma membrane, focal adhesion, endomembrane system, apical plasma membrane, extracellular exosome	GO:0060090	molecular adaptor activity	GO:0065003, GO:0072659	protein-containing complex assembly, protein localization to plasma membrane	1101.64	1005.68	1031.92	401.557	409.886	582.424
ENSG00000258017	7897.7	-1.17398	0.0835362	-14.0535	7.32793e-45	1.71198e-42	chr12	49127782	49188484	+	TUBA1B-AS1	lncRNA									10258.2	10520	12055.3	4437.87	4603.55	5511.23
ENSG00000163701	52.727	-1.16999	0.301246	-3.88385	0.000102815	0.00103354	chr3	9902612	9916402	+	IL17RE	protein_coding	This gene encodes a transmembrane protein that functions as the receptor for interleukin-17C. The encoded protein signals to downstream components of the mitogen activated protein kinase (MAPK) pathway. Activity of this protein is important in the immune response to bacterial pathogens. Alternatively spliced transcript variants have been described for this gene. [provided by RefSeq, Sep 2013].	132014	GO:0016021	integral component of membrane	GO:0030368	interleukin-17 receptor activity	GO:0006954	inflammatory response	72.8839	67.9259	78.2446	39.4293	28.8129	29.0653
ENSG00000134222	101.179	-1.16623	0.223935	-5.2079	1.90986e-07	3.21818e-06	chr1	109279556	109283186	-	PSRC1	protein_coding	This gene encodes a proline-rich protein that is a target for regulation by the tumor suppressor protein p53. The encoded protein plays an important role in mitosis by recruiting and regulating microtubule depolymerases that destabalize microtubules. Alternatively spliced transcript variants encoding different isoforms have been described. [provided by RefSeq, Apr 2014].	84722	GO:0000922, GO:0000922, GO:0005654, GO:0005737, GO:0005819, GO:0005829, GO:0005876, GO:0005876, GO:0015630, GO:0015630, GO:0030496	spindle pole, spindle pole, nucleoplasm, cytoplasm, spindle, cytosol, spindle microtubule, spindle microtubule, microtubule cytoskeleton, microtubule cytoskeleton, midbody	GO:0005515, GO:0008017, GO:0008017	protein binding, microtubule binding, microtubule binding	GO:0001578, GO:0007080, GO:0007080, GO:0030308, GO:0031116, GO:0045737, GO:0045893, GO:0051301, GO:0060236	microtubule bundle formation, mitotic metaphase chromosome alignment, mitotic metaphase chromosome alignment, negative regulation of cell growth, positive regulation of microtubule polymerization, positive regulation of cyclin-dependent protein serine/threonine kinase activity, positive regulation of DNA-templated transcription, cell division, regulation of mitotic spindle organization	145.768	117.927	156.489	65.3697	62.273	59.2485
[truncated: 120 more rows]

## Sheet: up
GeneID	baseMean	log2FoldChange(B/A)	lfcSE	stat	pvalue	padj	chr	start	end	strand	gene_sym	gene_biotype	Description	EntrezGeneID	Cellular_Component_ID	Cellular_Component_Term	Molecular_Function_ID	Molecular_Function_Term	Biological_Process_ID	Biological_Process_Term	HNPCE_NT1	HNPCE_NT2	HNPCE_NT3	HNPCE_MF6_2	HNPCE_MF6_5	HNPCE_MF6_6
ENSG00000149599	132.13	10.5439	1.19934	8.79145	1.47648e-18	7.93723e-17	chr20	31847637	31870664	-	DUSP15	protein_coding	The protein encoded by this gene has both protein-tyrosine phophatase activity and serine/threonine-specific phosphatase activity, and therefore is known as a dual specificity phosphatase. This protein may function in the differentiation of oligodendrocytes. Alternative splicing results in multiple transcript variants. [provided by RefSeq, Feb 2016].	128853	GO:0005829, GO:0005886	cytosol, plasma membrane	GO:0004725, GO:0004725, GO:0005515, GO:0008138, GO:0016791, GO:0017018	protein tyrosine phosphatase activity, protein tyrosine phosphatase activity, protein binding, protein tyrosine/serine/threonine phosphatase activity, phosphatase activity, myosin phosphatase activity	GO:0007165, GO:0016311, GO:0016311, GO:0048713	signal transduction, dephosphorylation, dephosphorylation, regulation of oligodendrocyte differentiation	0	0	0	273.93	341.107	177.745
[truncated: 557 more rows]
